# Supplementary material for: In silico antimicrobial resistance profiling of 1,240 Stenotrophomonas maltophilia genomes: AMR gene prevalence, temporal evolution, and ST-specific associations
Source: PLoS One. 2026 Jul 9;21(7):e0350669. doi: 10.1371/journal.pone.0350669 (PMC13349159; doi:10.1371/journal.pone.0350669)
Supplement: S1 File — This dataset is required to reproduce the descriptive and comparative analyses presented in the manuscript. (CSV) [file pone.0350669.s001.csv]

Assembly Accession	Assembly Name	Organism Name	Organism Taxonomic ID	ANI Check status	Organism Infraspecific Names Breed	Organism Infraspecific Names Strain	Organism Infraspecific Names Cultivar	Organism Infraspecific Names Ecotype	Organism Infraspecific Names Isolate	Organism Infraspecific Names Sex	Annotation Name	Annotation Release Date	Assembly Stats Total Sequence Length	Assembly Stats Total Number of Chromosomes	Assembly Stats Number of Contigs	Assembly Level	Assembly Release Date	WGS project accession	Assembly Stats Contig N50	Assembly Stats Scaffold N50	Assembly Stats Number of Scaffolds	Assembly Stats GC Percent	Annotation BUSCO Complete	Annotation BUSCO Single Copy	Annotation BUSCO Duplicated	Annotation BUSCO Fragmented	Annotation BUSCO Missing	Annotation BUSCO Lineage	Assembly Sequencing Tech	Assembly Submitter	Assembly BioProject Accession	Assembly BioSample Accession	Annotation Count Gene Total	Annotation Count Gene Protein-coding	Annotation Count Gene Pseudogene	Type Material Display Text	CheckM marker set	CheckM completeness	CheckM contamination	SeqID	country	host	year	sample_type	Organism	ST	atpD	gapA	guaA
GCA_900186865.1	49243_F02	Stenotrophomonas maltophilia	40324	OK		NCTC10257					Annotation submitted by SC	2017-08-15	5004261	1	1	Complete Genome	2017-08-15		5004261	5004261	1	66							PacBio	SC	PRJEB6403	SAMEA4076705	4649	4555		assembly from type material	Stenotrophomonas maltophilia	98.44	1.08	GCA_900186865.1		Human	1900		smaltophilia	14	17	23	23
GCA_037213995.1	ASM3721399v1	Stenotrophomonas maltophilia	40324	OK		CGMCC 1.1788							5001982	1	1	Complete Genome	2024-03-18		5001982	5001982	1	66							Oxford Nanopore	Institute of Microbiology, Chinese Academy of Sciences	PRJNA876580	SAMN40258555				assembly from type material	Stenotrophomonas maltophilia	94.16	0.78	GCA_037213995.1	China	Human	2011		smaltophilia	14	17	23	23
GCA_007833655.1	ASM783365v1	Stenotrophomonas maltophilia	40324	Inconclusive		SM 866					NCBI Prokaryotic Genome Annotation Pipeline (PGAP)	2018-07-17	5086181	1	1	Complete Genome	2019-08-05		5086181	5086181	1	66							Illumina MiSeq; Nanopore MinION	CSIR-Institute of Microbial Technology	PRJNA481303	SAMN09665072	4805	4560	155		Stenotrophomonas maltophilia	96.92	1.77	GCA_007833655.1	India	Human	2013	whole organism	smaltophilia	366	16	80	272
GCA_050822895.1	ASM5082289v1	Stenotrophomonas maltophilia	40324	OK		P28					NCBI Prokaryotic Genome Annotation Pipeline (PGAP)	2023-06-28	5059140	1	1	Complete Genome	2025-06-06		5059140	5059140	1	66							Illumina HiSeq; PacBio	Wuhan University	PRJNA987852	SAMN35993866	4707	4568	47		Stenotrophomonas maltophilia	98.9	0.78	GCA_050822895.1	China		1986	mixed culture	smaltophilia	84	3	1	82
GCA_009676445.1	ASM967644v1	Stenotrophomonas maltophilia	40324	Inconclusive		sm-RA9					NCBI Prokaryotic Genome Annotation Pipeline (PGAP)	2019-05-17	5007582	1	1	Complete Genome	2019-11-20		5007582	5007582	1	65.5							PacBIO + Illumina Miseq	Leibniz-Institut DSMZ-Deutsche Sammlung von Mikroorganismen und Zellkulturen GmbH	PRJNA543082	SAMN11652199	4578	4421	65		Stenotrophomonas maltophilia	98.58	0.8	GCA_009676445.1	Germany		2018	cell culture	smaltophilia	-	40	81	~499
GCA_016126935.1	ASM1612693v1	Stenotrophomonas maltophilia	40324	OK		FDAARGOS_1044					NCBI Prokaryotic Genome Annotation Pipeline (PGAP)	2020-12-09	5004265	1	1	Complete Genome	2020-12-20		5004265	5004265	1	66							Pacbio; Illumina	US Food and Drug Administration	PRJNA231221	SAMN16357213	4672	4506	76		Stenotrophomonas maltophilia	98.44	1.08	GCA_016126935.1	United States				smaltophilia	14	17	23	23
GCA_034424605.1	ASM3442460v1	Stenotrophomonas maltophilia	40324	OK		HAMBI_2659					NCBI Prokaryotic Genome Annotation Pipeline (PGAP)	2023-12-08	5004263	1	1	Complete Genome	2023-12-17		5004263	5004263	1	66							PacBio Sequel	University of Turku	PRJNA1047486	SAMN38562718	4670	4519	61		Stenotrophomonas maltophilia	98.44	1.08	GCA_034424605.1					smaltophilia	14	17	23	23
GCA_009676585.1	ASM967658v1	Stenotrophomonas maltophilia	40324	Inconclusive		PEG-141					NCBI Prokaryotic Genome Annotation Pipeline (PGAP)	2019-05-17	5002295	1	1	Complete Genome	2019-11-20		5002295	5002295	1	66							PacBIO + Illumina Miseq	Leibniz-Institut DSMZ-Deutsche Sammlung von Mikroorganismen und Zellkulturen GmbH	PRJNA543082	SAMN11652192	4671	4390	186		Stenotrophomonas maltophilia	95.66	1.02	GCA_009676585.1	Germany		2018	cell culture	smaltophilia	152	86	93	121
GCA_009676605.1	ASM967660v1	Stenotrophomonas maltophilia	40324	OK		ICU331					NCBI Prokaryotic Genome Annotation Pipeline (PGAP)	2019-05-17	4995994	1	1	Complete Genome	2019-11-20		4995994	4995994	1	66							PacBIO + Illumina Miseq	Leibniz-Institut DSMZ-Deutsche Sammlung von Mikroorganismen und Zellkulturen GmbH	PRJNA543082	SAMN11652191	4679	4485	100		Stenotrophomonas maltophilia	98.67	0.59	GCA_009676605.1	Germany		2018	cell culture	smaltophilia	26	1	1	4
GCA_051986355.1	ASM5198635v1	Stenotrophomonas maltophilia	40324	OK		STK9_22					Annotation submitted by Bielefeld University	2025-07-25	4982681	1	1	Complete Genome	2025-08-13		4982681	4982681	1	66.5							Oxford Nanopore PromethION	Bielefeld University	PRJNA1295476	SAMN50172789	4694	4541	67		Stenotrophomonas maltophilia	99.08	0.78	GCA_051986355.1	Germany	Human	2022	pure culture	smaltophilia	-	4	76	155
GCA_032401205.1	ASM3240120v1	Stenotrophomonas maltophilia	40324	OK		SI1					NCBI Prokaryotic Genome Annotation Pipeline (PGAP)	2023-09-29	4975815	1	1	Complete Genome	2023-10-05		4975815	4975815	1	66							Oxford Nanopore MinION; Illumina NovaSeq	University of Minnesota	PRJNA1020390	SAMN37521445	4617	4481	50		Stenotrophomonas maltophilia	99.06	1.05	GCA_032401205.1	Pakistan		2019		smaltophilia	78	1	4	18
GCA_051985665.1	ASM5198566v1	Stenotrophomonas maltophilia	40324	OK		STK11_22					Annotation submitted by Bielefeld University	2025-07-25	4965902	1	1	Complete Genome	2025-08-13		4965902	4965902	1	66.5							Oxford Nanopore PromethION	Bielefeld University	PRJNA1295476	SAMN50172790	4698	4543	64		Stenotrophomonas maltophilia	99.18	0.86	GCA_051985665.1	Germany	Human	2022	pure culture	smaltophilia	208	4	76	155
GCA_051984495.1	ASM5198449v1	Stenotrophomonas maltophilia	40324	OK		STK12_22					Annotation submitted by Bielefeld University	2025-07-25	4965831	1	1	Complete Genome	2025-08-13		4965831	4965831	1	66.5							Oxford Nanopore PromethION	Bielefeld University	PRJNA1295476	SAMN50172791	4704	4550	63		Stenotrophomonas maltophilia	99.17	0.86	GCA_051984495.1	Germany	Human	2022	pure culture	smaltophilia	-	4	76	155
GCA_051982775.1	ASM5198277v1	Stenotrophomonas maltophilia	40324	OK		STK4_22					Annotation submitted by Bielefeld University	2025-07-25	4965722	1	1	Complete Genome	2025-08-13		4965722	4965722	1	66.5							Oxford Nanopore PromethION	Bielefeld University	PRJNA1295476	SAMN50172787	4702	4545	66		Stenotrophomonas maltophilia	99.06	0.86	GCA_051982775.1	Germany	Human	2022	pure culture	smaltophilia	-	4	76	155
GCA_025426215.1	ASM2542621v1	Stenotrophomonas maltophilia	40324	OK		CW002SM					NCBI Prokaryotic Genome Annotation Pipeline (PGAP)	2022-09-21	4959065	1	1	Complete Genome	2022-09-27		4959065	4959065	1	66							Oxford Nanopore MinION	Universiti Malaysia Pahang	PRJNA876089	SAMN30637997	4606	4432	83		Stenotrophomonas maltophilia	97.39	1.2	GCA_025426215.1	Malaysia		2022	cell culture	smaltophilia	-	83	1	7
GCA_003006435.1	ASM300643v1	Stenotrophomonas maltophilia	40324	Inconclusive		SJTH1					NCBI Prokaryotic Genome Annotation Pipeline (PGAP)	2018-03-09	4932325	1	1	Complete Genome	2018-03-17		4932325	4932325	1	66							Illumina MiSeq; PacBio	Shanghai Jiaotong University	PRJNA437214	SAMN08643285	4575	4382	106		Stenotrophomonas maltophilia	98.41	1.06	GCA_003006435.1	China		2017	mixed culture	smaltophilia	-	85	85	~106
GCA_011386925.1	ASM1138692v1	Stenotrophomonas maltophilia	40324	OK		NCTC10498							4928653	1	1	Complete Genome	2020-03-17		4928653	4928653	1	66.5							Illumina HiSeq; PacBio	Nanfang Hospital	PRJNA608662	SAMN14206046					Stenotrophomonas maltophilia	99.15	0.59	GCA_011386925.1	China	Human	2016	Genomic DNA	smaltophilia	-	3	4	~508
GCA_014156975.1	ASM1415697v1	Stenotrophomonas maltophilia	40324	OK		WP1-W18-CRE-01					Annotation submitted by Laboratory of Bacterial Genomics, Pathogen Genomics Center, National Institute of Infectious Diseases	2020-07-21	4923943	1	1	Complete Genome	2020-07-21		4923943	4923943	1	66							Sequel; NextSeq 500	Laboratory of Bacterial Genomics, Pathogen Genomics Center, National Institute of Infectious Diseases	PRJDB6962	SAMD00194327	4509	4421			Stenotrophomonas maltophilia	98.86	1.39	GCA_014156975.1	Japan		2018		smaltophilia	-	1	104	292
GCA_021441865.1	ASM2144186v1	Stenotrophomonas maltophilia	40324	Inconclusive		WGB211							4913676	1	1	Complete Genome	2022-01-12		4913676	4913676	1	66							Oxford Nanopore	Northwest University	PRJNA792952	SAMN24492124					Stenotrophomonas maltophilia	97.74	1.03	GCA_021441865.1	China		2021	cell culture	smaltophilia	133	77	85	106
GCA_052148605.1	ASM5214860v1	Stenotrophomonas maltophilia	40324	Inconclusive		RY12679					NCBI Prokaryotic Genome Annotation Pipeline (PGAP)	2025-08-13	4904367	1	1	Complete Genome	2025-08-19		4904367	4904367	1	66							Illumina NovaSeq	Wayne State University	PRJNA1048360	SAMN50178551	4540	4419	40		Stenotrophomonas maltophilia	98.14	1.42	GCA_052148605.1	United States	Human	2023		smaltophilia	133	77	85	106
GCA_003205835.1	ASM320583v1	Stenotrophomonas maltophilia	40324	Inconclusive		SJTL3					NCBI Prokaryotic Genome Annotation Pipeline (PGAP)	2018-06-05	4891004	1	1	Complete Genome	2018-06-11		4891004	4891004	1	66.5							Illumina MiSeq; PacBio	Shanghai Jiaotong University	PRJNA474584	SAMN09355365	4516	4321	104		Stenotrophomonas maltophilia	98.28	2.37	GCA_003205835.1	China		2017	Mixed culture	smaltophilia	-	6	18	~263
GCA_024734725.1	ASM2473472v1	Stenotrophomonas maltophilia	40324	OK		SCAID WND1-2022 (370)					NCBI Prokaryotic Genome Annotation Pipeline (PGAP)	2022-08-18	4919031	2	2	Complete Genome	2022-08-24		4880425	4880425	2	66							PacBio Sequel	Scientific Center for Anti-infectious Drugs (SCAID)	PRJNA754843	SAMN30333624	4524	4389	44		Stenotrophomonas maltophilia	98.27	0.8	GCA_024734725.1	Kazakhstan	Human	2022		smaltophilia	162	1	1	4
GCA_051985055.1	ASM5198505v1	Stenotrophomonas maltophilia	40324	OK		STK21_22					Annotation submitted by Bielefeld University	2025-07-25	4873740	1	1	Complete Genome	2025-08-13		4873740	4873740	1	66							Oxford Nanopore PromethION	Bielefeld University	PRJNA1295476	SAMN50172797	4489	4345	53		Stenotrophomonas maltophilia	98.02	0.73	GCA_051985055.1	Germany	Human	2022	pure culture	smaltophilia	162	1	1	4
GCA_052497545.1	ASM5249754v1	Stenotrophomonas maltophilia	40324	OK		LC734					NCBI Prokaryotic Genome Annotation Pipeline (PGAP)	2025-08-27	4865714	1	1	Complete Genome	2025-09-08		4865714	4865714	1	66.5							Illumina NovaSeq; Oxford Nanopore MinION	SPPS, University at Buffalo	PRJNA1308160	SAMN50685482	4523	4384	47		Stenotrophomonas maltophilia	98.13	0.69	GCA_052497545.1		Human			smaltophilia	162	1	1	4
GCA_033100275.1	ASM3310027v1	Stenotrophomonas maltophilia	40324	OK		503							4857915	1	1	Complete Genome	2023-10-29		4857915	4857915	1	66							Illumina	Southwest Medical University	PRJNA1020379	SAMN37521197					Stenotrophomonas maltophilia	98.82	1.1	GCA_033100275.1	China		2021	whole organism	smaltophilia	27	3	1	1
GCA_009676525.1	ASM967652v1	Stenotrophomonas maltophilia	40324	Failed		PEG-42					NCBI Prokaryotic Genome Annotation Pipeline (PGAP)	2019-05-17	4854802	1	1	Complete Genome	2019-11-20		4854802	4854802	1	66							PacBIO + Illumina Miseq	Leibniz-Institut DSMZ-Deutsche Sammlung von Mikroorganismen und Zellkulturen GmbH	PRJNA543082	SAMN11652196	4555	4401	64		Stenotrophomonas maltophilia	98.31	0.71	GCA_009676525.1	Germany		2018	cell culture	smaltophilia	87	69	26	85
GCA_002208885.2	ASM220888v2	Stenotrophomonas maltophilia	40324	OK		FDAARGOS_325					NCBI Prokaryotic Genome Annotation Pipeline (PGAP)	2018-03-05	4851512	1	1	Complete Genome	2018-03-06		4851512	4851512	1	66.5							PacBio	University of Maryland School of Medicine Institute for Genome Sciences (IGS) - sequencing center	PRJNA231221	SAMN06173338	4541	4369	80		Stenotrophomonas maltophilia	98.81	0.78	GCA_002208885.2	United States	Human	2015		smaltophilia	246	1	117	158
GCA_039694715.1	ASM3969471v1	Stenotrophomonas maltophilia	40324	Inconclusive					S62		NCBI Prokaryotic Genome Annotation Pipeline (PGAP)	2024-05-14	4832569	1	1	Complete Genome	2024-05-20		4832569	4832569	1	66							Illumina NovaSeq; Oxford Nanopore	Huazhong Agricultural University	PRJNA1091221	SAMN41129235	4437	4308	38		Stenotrophomonas maltophilia	99.1	0.55	GCA_039694715.1	China		2022	cell culture	smaltophilia	130	19	82	103
GCA_023702495.1	ASM2370249v1	Stenotrophomonas maltophilia	40324	OK		142					NCBI Prokaryotic Genome Annotation Pipeline (PGAP)	2022-06-06	4830983	1	1	Complete Genome	2022-06-12		4830983	4830983	1	66							Illumina HiSeq 2500; PacBio RS II	Wenzhou Medical University	PRJNA846054	SAMN28867336	4464	4350	28		Stenotrophomonas maltophilia	98.77	0.59	GCA_023702495.1	China	Human	2018		smaltophilia	84	3	1	82
GCA_039555535.1	ASM3955553v1	Stenotrophomonas maltophilia	40324	Inconclusive		C52					NCBI Prokaryotic Genome Annotation Pipeline (PGAP)	2024-05-02	4830894	1	1	Complete Genome	2024-05-07		4830894	4830894	1	66							Illumina NovaSeq; Oxford Nanopore	Huazhong Agricultural University	PRJNA1091221	SAMN41129253	4433	4301	42		Stenotrophomonas maltophilia	98.85	0.55	GCA_039555535.1	China		2022	cell culture	smaltophilia	130	19	82	103
GCA_052377565.1	ASM5237756v1	Stenotrophomonas maltophilia	40324	OK		RY12687					NCBI Prokaryotic Genome Annotation Pipeline (PGAP)	2025-08-25	4824690	1	1	Complete Genome	2025-09-01		4824690	4824690	1	66.5							Illumina NovaSeq	Pharmacy Practice, Wayne State University	PRJNA1048360	SAMN50178586	4522	4405	30		Stenotrophomonas maltophilia	99.34	0.49	GCA_052377565.1	United States	Human	2023		smaltophilia	-	4	~76	155
GCA_002951115.1	ASM295111v1	Stenotrophomonas maltophilia	40324	OK		FDAARGOS_92					NCBI Prokaryotic Genome Annotation Pipeline (PGAP)	2018-02-21	4820221	1	1	Complete Genome	2018-02-26		4820221	4820221	1	66.5							PacBio; Illumina	University of Maryland School of Medicine Institute for Genome Sciences (IGS) - sequencing center	PRJNA231221	SAMN03996266	4540	4365	83		Stenotrophomonas maltophilia	98.51	0.45	GCA_002951115.1	United States	Human	2013		smaltophilia	28	4	3	2
GCA_023277525.1	ASM2327752v1	Stenotrophomonas maltophilia	40324	Inconclusive		FZD2					NCBI Prokaryotic Genome Annotation Pipeline (PGAP)	2021-08-05	4817124	1	1	Complete Genome	2022-05-09		4817124	4817124	1	66.5							Illumina MiSeq; Oxford Nanopore MinION	Poznan University of Technology	PRJNA752031	SAMN20569879	4422	4302	29		Stenotrophomonas maltophilia	98.01	2.07	GCA_023277525.1	Poland		2018	cell culture	smaltophilia	-	6	~18	~514
GCA_001274595.1	ASM127459v1	Stenotrophomonas maltophilia	40324	Failed		ISMMS3			Patient 2		NCBI Prokaryotic Genome Annotation Pipeline (PGAP)	2015-03-09	4804002	1	1	Complete Genome	2015-08-26		4804002	4804002	1	66.5							PacBio	Icahn School of Medicine at Mount Sinai	PRJNA277366	SAMN03389650	4340	4129	122		Stenotrophomonas maltophilia	97.73	1.89	GCA_001274595.1	United States	Human	2013		smaltophilia	280	26	116	154
GCA_052149065.1	ASM5214906v1	Stenotrophomonas maltophilia	40324	OK		RY12681					NCBI Prokaryotic Genome Annotation Pipeline (PGAP)	2025-08-13	4802212	1	1	Complete Genome	2025-08-19		4802212	4802212	1	66.5							Illumina NovaSeq	Wayne State University	PRJNA1048360	SAMN50178555	4487	4367	29		Stenotrophomonas maltophilia	99.09	0.49	GCA_052149065.1	United States	Human	2023		smaltophilia	-	4	~76	155
GCA_041294385.1	ASM4129438v1	Stenotrophomonas maltophilia	40324	OK		1945B					NCBI Prokaryotic Genome Annotation Pipeline (PGAP)	2024-08-08	4794252	1	1	Complete Genome	2024-08-15		4794252	4794252	1	66							Oxford Nanopore	Fujian Agriculture and Forestry University	PRJNA1117609	SAMN41576754	4443	4329	27		Stenotrophomonas maltophilia	99.29	0.37	GCA_041294385.1	China		2022	bacteria	smaltophilia	138	4	22	82
GCA_023518235.1	ASM2351823v1	Stenotrophomonas maltophilia	40324	Inconclusive		GYH					NCBI Prokaryotic Genome Annotation Pipeline (PGAP)	2022-01-06	4949210	5	5	Complete Genome	2022-05-23		4791742	4791742	5	66.5							Oxford Nanopore	Zhejiang university of technology	PRJNA792678	SAMN24450306	4610	4457	52		Stenotrophomonas maltophilia	98.39	0.98	GCA_023518235.1	China		2019	bateria	smaltophilia	34	30	10	10
GCA_052983215.1	ASM5298321v1	Stenotrophomonas maltophilia	40324	OK		GIMC6003:STM-52ICU-1H					NCBI Prokaryotic Genome Annotation Pipeline (PGAP)	2025-09-30	4791557	1	1	Complete Genome	2025-10-05	JBRKBC01	4791557	4791557	1	66.5							Illumina	N.F.Gamaleya National Research Center for Epidemiology and Microbiology	PRJNA561493	SAMN31654604	4399	4274	37		Stenotrophomonas maltophilia	98.66	0.24	GCA_052983215.1	Russia	Human	2021		smaltophilia	4	1	4	7
GCA_012647025.1	ASM1264702v1	Stenotrophomonas maltophilia	40324	OK		NEB515					NCBI Prokaryotic Genome Annotation Pipeline (PGAP)	2020-04-15	4785515	1	1	Complete Genome	2020-04-22		4785515	4785515	1	66.5							PacBio RSII	NEB	PRJNA622823	SAMN14591332	4450	4324	40		Stenotrophomonas maltophilia	98.57	0.26	GCA_012647025.1				cell culture	smaltophilia	131	5	83	104
GCA_014076535.1	ASM1407653v1	Stenotrophomonas maltophilia	40324	Inconclusive		T50-20							4777699	1	1	Complete Genome	2020-08-05		4777699	4777699	1	66							PacBio Sequel	Research Center for Eco-Environmental Sciences	PRJNA563306	SAMN12671355					Stenotrophomonas maltophilia	98	0.75	GCA_014076535.1	China		2018	bacterial isolate	smaltophilia	516	6	205	368
GCA_009676565.1	ASM967656v1	Stenotrophomonas maltophilia	40324	Inconclusive		PEG-173					NCBI Prokaryotic Genome Annotation Pipeline (PGAP)	2019-05-17	4769515	1	1	Complete Genome	2019-11-20		4769515	4769515	1	66							PacBIO + Illumina Miseq	Leibniz-Institut DSMZ-Deutsche Sammlung von Mikroorganismen und Zellkulturen GmbH	PRJNA543082	SAMN11652193	4359	4189	80		Stenotrophomonas maltophilia	98.5	1.74	GCA_009676565.1	Germany		2018	cell culture	smaltophilia	-	86	72	121
GCA_033095765.1	ASM3309576v1	Stenotrophomonas maltophilia	40324	Inconclusive		STEN00241					NCBI Prokaryotic Genome Annotation Pipeline (PGAP)	2023-10-25	4751329	1	1	Complete Genome	2023-10-27		4751329	4751329	1	66.5							Oxford Nanopore MinION	Emory University	PRJNA1023947	SAMN37685180	4340	4221	29		Stenotrophomonas maltophilia	98.37	1.58	GCA_033095765.1	United States	Human	2019		smaltophilia	34	30	10	10
GCA_047782825.1	ASM4778282v1	Stenotrophomonas maltophilia	40324	Inconclusive		ZSL2493					NCBI Prokaryotic Genome Annotation Pipeline (PGAP)	2025-02-10	4751359	3	3	Complete Genome	2025-02-16		4739859	4739859	3	67							Illumina	Northeast Normal University	PRJNA1036841	SAMN38153187	4351	4229	31		Stenotrophomonas maltophilia	96.39	3.84	GCA_047782825.1	China		2022	pure culture	smaltophilia	-	~85	~74	~489
GCA_002847385.1	ASM284738v1	Stenotrophomonas maltophilia	40324	Inconclusive		CSM2					NCBI Prokaryotic Genome Annotation Pipeline (PGAP)	2017-12-18	4739049	1	1	Complete Genome	2017-12-27		4739049	4739049	1	66.5							Illumina MiSeq; PacBio RSII	Center for Genomic Sciences, National Autonomous University of Mexico (UNAM)	PRJNA421960	SAMN08161503	4354	4216	58		Stenotrophomonas maltophilia	98.51	0.56	GCA_002847385.1	Mexico		2016	bacteria/ cell culture	smaltophilia	338	118	142	211
GCA_003030985.1	ASM303098v1	Stenotrophomonas maltophilia	40324	Failed		W18							4738432	1	1	Complete Genome	2018-04-03		4738432	4738432	1	66							Illumina; PacBio	Beijing Normal University	PRJNA445756	SAMN08798397					Stenotrophomonas maltophilia	98.28	0.76	GCA_003030985.1	China		2012	Soil sample	smaltophilia	-	20	~25	~488
GCA_041320575.1	ASM4132057v1	Stenotrophomonas maltophilia	40324	Inconclusive		9605					NCBI Prokaryotic Genome Annotation Pipeline (PGAP)	2024-08-08	4718802	1	1	Complete Genome	2024-08-18		4718802	4718802	1	66.5							Oxford Nanopore	Fujian Agriculture and Forestry University	PRJNA1117612	SAMN41576919	4354	4227	36		Stenotrophomonas maltophilia	99.16	0.28	GCA_041320575.1	China		2022	bacteria	smaltophilia	342	19	150	257
GCA_021117195.1	ASM2111719v1	Stenotrophomonas maltophilia	40324	OK		2013-SM15					NCBI Prokaryotic Genome Annotation Pipeline (PGAP)	2021-12-02	4702572	1	1	Complete Genome	2021-12-08		4702572	4702572	1	66.5							PacBio	Tianjin Centers for Disease Control and Prevention	PRJNA783655	SAMN23441569	4283	4166	27		Stenotrophomonas maltophilia	98.98	0.86	GCA_021117195.1	China		2013		smaltophilia	115	3	1	84
GCA_009676425.1	ASM967642v1	Stenotrophomonas maltophilia	40324	OK		sm454					NCBI Prokaryotic Genome Annotation Pipeline (PGAP)	2019-05-17	4685439	1	1	Complete Genome	2019-11-20		4685439	4685439	1	66.5							PacBIO + Illumina Miseq	Leibniz-Institut DSMZ-Deutsche Sammlung von Mikroorganismen und Zellkulturen GmbH	PRJNA543082	SAMN11652200	4333	4155	87		Stenotrophomonas maltophilia	98.93	0.12	GCA_009676425.1	Germany		2018	cell culture	smaltophilia	-	154	4	110
GCA_016659185.1	ASM1665918v1	Stenotrophomonas maltophilia	40324	Inconclusive		DHHJ					NCBI Prokaryotic Genome Annotation Pipeline (PGAP)	2021-01-12	4682909	1	1	Complete Genome	2021-01-18		4682909	4682909	1	66.5							PacBio RSII; Illumina	Donghua University	PRJNA690648	SAMN17255814	4317	4191	34		Stenotrophomonas maltophilia	98.54	0.49	GCA_016659185.1	China		2005		smaltophilia	-	84	72	~488
GCA_009676405.1	ASM967640v1	Stenotrophomonas maltophilia	40324	OK		Sm53					NCBI Prokaryotic Genome Annotation Pipeline (PGAP)	2019-05-17	4682439	1	1	Complete Genome	2019-11-20		4682439	4682439	1	66.5							PacBIO + Illumina Miseq	Leibniz-Institut DSMZ-Deutsche Sammlung von Mikroorganismen und Zellkulturen GmbH	PRJNA543082	SAMN11652201	4354	4187	74		Stenotrophomonas maltophilia	99.23	0.31	GCA_009676405.1	Germany		2018	cell culture	smaltophilia	-	1	104	~445
GCA_009676465.1	ASM967646v1	Stenotrophomonas maltophilia	40324	Failed		SKK55					NCBI Prokaryotic Genome Annotation Pipeline (PGAP)	2019-05-17	4675446	1	1	Complete Genome	2019-11-20		4675446	4675446	1	66.5							PacBIO + Illumina Miseq	Leibniz-Institut DSMZ-Deutsche Sammlung von Mikroorganismen und Zellkulturen GmbH	PRJNA543082	SAMN11652198	4323	4129	109		Stenotrophomonas maltophilia	98.63	1.57	GCA_009676465.1	Germany		2018	cell culture	smaltophilia	177	11	30	15
GCA_020641075.2	ASM2064107v2	Stenotrophomonas maltophilia	40324	OK		ACYCa.1J					NCBI Prokaryotic Genome Annotation Pipeline (PGAP)	2022-09-12	4670277	1	1	Complete Genome	2022-09-19		4670277	4670277	1	66.5							Illumina MiSeq; Oxford Nanopore MinION	The Independent Schools Foundation Academy	PRJNA759338	SAMN21163372	4302	4190	21		Stenotrophomonas maltophilia	99.19	0.6	GCA_020641075.2	Hong Kong SAR China		2020	water	smaltophilia	181	1	96	125
GCA_002138415.1	ASM213841v1	Stenotrophomonas maltophilia	40324	Inconclusive		OUC_Est10					NCBI Prokaryotic Genome Annotation Pipeline (PGAP)	2016-05-12	4668743	1	1	Complete Genome	2017-05-15		4668743	4668743	1	66.5							PacBio	Ocean University of China	PRJNA321363	SAMN04992827	4239	4125	24		Stenotrophomonas maltophilia	98.97	0.87	GCA_002138415.1	China		2013		smaltophilia	-	~5	~198	~488
GCA_027594805.1	ASM2759480v1	Stenotrophomonas maltophilia	40324	OK		454					Annotation submitted by Georg-August-University Goettingen	2023-01-09	4666431	1	1	Complete Genome	2023-01-09		4666431	4666431	1	66.5							Illumina MiSeq;Oxford Nanopore	Georg-August-University Goettingen	PRJNA783488	SAMN23434718	4283	4191			Stenotrophomonas maltophilia	98.48	0.12	GCA_027594805.1	Germany	Human			smaltophilia	-	154	4	110
GCA_002025605.1	ASM202560v1	Stenotrophomonas maltophilia	40324	Inconclusive		AA1							4663337	1	1	Complete Genome	2017-03-13		4663337	4663337	1	67.5							PacBio	Harvard University	PRJNA357031	SAMN06130959					Stenotrophomonas maltophilia	95.44	4.69	GCA_002025605.1	United States		2012	cell culture	smaltophilia	-	~21	~111	~105
GCA_900475685.1	46463_B01	Stenotrophomonas maltophilia	40324	OK		NCTC10498					Annotation submitted by SC	2018-06-17	4661352	1	1	Complete Genome	2018-06-17		4661352	4661352	1	66.5							PacBio	SC	PRJEB6403	SAMEA3956094	4274	4184			Stenotrophomonas maltophilia	99.47	0.39	GCA_900475685.1		Human	1957		smaltophilia	31	3	4	24
GCA_020080085.1	ASM2008008v1	Stenotrophomonas maltophilia	40324	OK		XL133					NCBI Prokaryotic Genome Annotation Pipeline (PGAP)	2021-09-15	4630138	1	1	Complete Genome	2021-09-21		4630138	4630138	1	66.5							Illumina HiSeq; PacBio RS	Nanjing Agricultural University	PRJNA762715	SAMN21404530	4258	4122	40		Stenotrophomonas maltophilia	99.19	0.63	GCA_020080085.1	China		2018	cell culture	smaltophilia	31	3	4	24
GCA_008693985.1	ASM869398v1	Stenotrophomonas maltophilia	40324	OK		FDAARGOS_649					NCBI Prokaryotic Genome Annotation Pipeline (PGAP)	2019-09-18	4625884	1	1	Complete Genome	2019-09-25		4625884	4625884	1	66.5							Pacbio; Illumina	US Food and Drug Administration	PRJNA231221	SAMN11056364	4292	4130	72		Stenotrophomonas maltophilia	98.58	0.3	GCA_008693985.1	United States	Human			smaltophilia	-	3	73	~117
GCA_052784345.1	ASM5278434v1	Stenotrophomonas maltophilia	40324	OK		GIMC6004:STM-35P13					NCBI Prokaryotic Genome Annotation Pipeline (PGAP)	2025-09-17	4619698	1	1	Complete Genome	2025-09-23		4619698	4619698	1	66.5							Illumina; Oxford Nanopore GridION	N.F.Gamaleya National Research Center for Epidemiology and Microbiology	PRJNA561493	SAMN51290919	4282	4037	163		Stenotrophomonas maltophilia	94.87	0.37	GCA_052784345.1	Russia	Human	2025		smaltophilia	-	5	22	9
GCA_900636655.1	43781_D01	Stenotrophomonas maltophilia	40324	Failed		NCTC13014					Annotation submitted by SC	2018-12-20	4592627	1	1	Complete Genome	2018-12-20		4592627	4592627	1	66.5							PacBio	SC	PRJEB6403	SAMEA3724090	4218	4123			Stenotrophomonas maltophilia	98.48	1.39	GCA_900636655.1			1900		smaltophilia	54	44	44	53
GCA_012971765.1	ASM1297176v1	Stenotrophomonas maltophilia	40324	OK		CF13					NCBI Prokaryotic Genome Annotation Pipeline (PGAP)	2020-04-29	4591696	1	1	Complete Genome	2020-05-04		4591696	4591696	1	66.5							Illumina MiSeq; Oxford Nanopore MiniION	University of Technology Sydney	PRJNA558844	SAMN12500624	4207	4086	42		Stenotrophomonas maltophilia	98.96	0.33	GCA_012971765.1	Australia	Human	2011		smaltophilia	371	5	162	289
GCA_049913185.1	ASM4991318v1	Stenotrophomonas maltophilia	40324	Inconclusive		R-24					NCBI Prokaryotic Genome Annotation Pipeline (PGAP)	2025-03-10	4588325	1	1	Complete Genome	2025-04-25		4588325	4588325	1	66							Illumina HiSeq; Oxford Nanopore GridION	Iowa State University	PRJNA1228643	SAMN47200778	4181	4061	29		Stenotrophomonas maltophilia	99.05	0.64	GCA_049913185.1	United States		2019	cell culture	smaltophilia	-	49	48	~489
GCA_020641455.2	ASM2064145v2	Stenotrophomonas maltophilia	40324	OK		ACYCa.2H					NCBI Prokaryotic Genome Annotation Pipeline (PGAP)	2022-09-12	4584972	1	1	Complete Genome	2022-09-19		4584972	4584972	1	66.5							Illumina MiSeq; Oxford Nanopore MinION	The Independent Schools Foundation Academy	PRJNA759338	SAMN21163374	4210	4104	16		Stenotrophomonas maltophilia	98.9	0.73	GCA_020641455.2	Hong Kong SAR China		2020	water	smaltophilia	-	3	104	~500
GCA_009618035.1	ASM961803v1	Stenotrophomonas maltophilia	40324	Inconclusive		KMM 349					Annotation submitted by NODAI Culture Collection Center, Tokyo University of Agriculture	2019-10-18	4578300	1	1	Complete Genome	2019-10-18		4578300	4578300	1	66							MinION; Illumina MiSeq	NODAI Culture Collection Center, Tokyo University of Agriculture	PRJDB8843	SAMD00190103	4158	4064			Stenotrophomonas maltophilia	98.96	0.25	GCA_009618035.1			1991		smaltophilia	-	40	41	~286
GCA_003812985.1	ASM381298v1	Stenotrophomonas maltophilia	40324	OK		FDAARGOS_507					NCBI Prokaryotic Genome Annotation Pipeline (PGAP)	2018-11-14	4577568	1	1	Complete Genome	2018-11-21		4577568	4577568	1	66.5							PacBio; Illumina	US Food and Drug Administration	PRJNA231221	SAMN10163201	4282	4139	52		Stenotrophomonas maltophilia	98.9	0.63	GCA_003812985.1		Human	2015		smaltophilia	-	5	~4	~7
GCA_021117255.1	ASM2111725v1	Stenotrophomonas maltophilia	40324	Failed		2013-SM4					NCBI Prokaryotic Genome Annotation Pipeline (PGAP)	2021-12-02	4575852	1	1	Complete Genome	2021-12-08		4575852	4575852	1	66.5							PacBio	Tianjin Centers for Disease Control and Prevention	PRJNA783655	SAMN23441566	4203	4077	45		Stenotrophomonas maltophilia	98.71	1.34	GCA_021117255.1	China		2013		smaltophilia	15	10	29	21
GCA_022014735.1	ASM2201473v1	Stenotrophomonas maltophilia	40324	OK		PSKL2					NCBI Prokaryotic Genome Annotation Pipeline (PGAP)	2022-01-31	4574660	1	1	Complete Genome	2022-02-06		4574660	4574660	1	66.5							Illumina MiSeq; Oxford Nanopore MinION	The Independent Schools Foundation Academy	PRJNA801912	SAMN25416139	4190	4077	24		Stenotrophomonas maltophilia	98.69	0.93	GCA_022014735.1	Hong Kong SAR China		2021	Pure isolate	smaltophilia	202	5	4	143
GCA_049488905.1	ASM4948890v1	Stenotrophomonas maltophilia	40324	OK		c31					NCBI Prokaryotic Genome Annotation Pipeline (PGAP)	2021-06-04	4556686	1	1	Complete Genome	2025-04-11		4556686	4556686	1	66.5							Illumina; Oxford Nanopore	Wuhan University	PRJNA734714	SAMN19519180	4203	4075	43		Stenotrophomonas maltophilia	99.17	0.18	GCA_049488905.1	China	Human	2011	cell culture	smaltophilia	-	4	76	~445
GCA_006974125.1	ASM697412v1	Stenotrophomonas maltophilia	40324	Inconclusive		X28							4554224	1	1	Complete Genome	2019-07-15		4554224	4554224	1	66.5							Illumina HiSeq; PacBio RSII	Beijing Normal University	PRJNA524726	SAMN11032470					Stenotrophomonas maltophilia	98.6	0.61	GCA_006974125.1	China		2017	cell culture	smaltophilia	-	~185	~97	~499
GCA_028891445.1	ASM2889144v1	Stenotrophomonas maltophilia	40324	OK		HT2					NCBI Prokaryotic Genome Annotation Pipeline (PGAP)	2023-02-23	4542908	1	1	Complete Genome	2023-03-01		4542908	4542908	1	66.5							Illumina NovaSeq; Oxford Nanopore MinION	The Independent Schools Foundation Academy	PRJNA936810	SAMN33370506	4186	4074	19		Stenotrophomonas maltophilia	98.86	0.69	GCA_028891445.1	Hong Kong SAR China		2021	Pure isolate	smaltophilia	-	83	4	7
GCA_021117175.1	ASM2111717v1	Stenotrophomonas maltophilia	40324	OK		2013-SM24					NCBI Prokaryotic Genome Annotation Pipeline (PGAP)	2021-12-01	4533092	1	1	Complete Genome	2021-12-08		4533092	4533092	1	66.5							PacBio	Tianjin Centers for Disease Control and Prevention	PRJNA783655	SAMN23441570	4124	4018	16		Stenotrophomonas maltophilia	98.32	0.17	GCA_021117175.1	China		2013		smaltophilia	714	3	1	294
GCA_020641395.2	ASM2064139v2	Stenotrophomonas maltophilia	40324	OK		ACYCa.6E					NCBI Prokaryotic Genome Annotation Pipeline (PGAP)	2022-09-13	4646175	2	2	Complete Genome	2022-09-22		4531306	4531306	2	66.5							Illumina MiSeq; Oxford Nanopore MinION	The Independent Schools Foundation Academy	PRJNA759338	SAMN21163376	4292	4175	27		Stenotrophomonas maltophilia	99.07	0.88	GCA_020641395.2	Hong Kong SAR China		2020	water	smaltophilia	-	1	96	2
GCA_040822465.1	ASM4082246v1	Stenotrophomonas maltophilia	40324	OK		SM922							4520592	1	1	Complete Genome	2024-07-15		4520592	4520592	1	66.5							Oxford Nanopore	Tri-Service General Hospital	PRJNA1120199	SAMN42353164					Stenotrophomonas maltophilia	99.04	0.56	GCA_040822465.1	Taiwan	Human	2017		smaltophilia	858	5	76	510
GCA_044497985.1	ASM4449798v1	Stenotrophomonas maltophilia	40324	OK		SM1053							4520590	1	1	Complete Genome	2024-11-05		4520590	4520590	1	66.5							Oxford Nanopore	Tri-Service General Hospital	PRJNA1173796	SAMN44482077					Stenotrophomonas maltophilia	99.04	0.56	GCA_044497985.1	Taiwan	Human	2017		smaltophilia	858	5	76	510
GCA_040529155.1	ASM4052915v1	Stenotrophomonas maltophilia	40324	OK		SM911							4520510	1	1	Complete Genome	2024-07-06		4520510	4520510	1	66.5							Oxford Nanopore	Tri-Service General Hospital	PRJNA1120199	SAMN41684161					Stenotrophomonas maltophilia	99.04	0.56	GCA_040529155.1	Taiwan	Human	2017		smaltophilia	858	5	76	510
GCA_044324765.1	ASM4432476v1	Stenotrophomonas maltophilia	40324	OK		SM1021							4520507	1	1	Complete Genome	2024-11-03		4520507	4520507	1	66.5								Tri-Service General Hospital	PRJNA1173796	SAMN44319839					Stenotrophomonas maltophilia	99.04	0.56	GCA_044324765.1	Taiwan	Human	2017		smaltophilia	858	5	76	510
GCA_026428295.1	ASM2642829v1	Stenotrophomonas maltophilia	40324	OK		CYZ							4517685	1	1	Complete Genome	2022-11-28		4517685	4517685	1	66.5							PacBio RSII	Hebei Medical University	PRJNA482908	SAMN09720998					Stenotrophomonas maltophilia	98.83	0.17	GCA_026428295.1	China	Human	2017	whole organism	smaltophilia	-	3	104	294
GCA_020641355.2	ASM2064135v2	Stenotrophomonas maltophilia	40324	OK		ACYCe.8N					NCBI Prokaryotic Genome Annotation Pipeline (PGAP)	2022-09-13	4638222	3	3	Complete Genome	2022-09-22		4514347	4514347	3	66.5							Illumina MiSeq; Oxford Nanopore MinION	The Independent Schools Foundation Academy	PRJNA759338	SAMN21163378	4277	4155	32		Stenotrophomonas maltophilia	99.26	0.43	GCA_020641355.2	Hong Kong SAR China		2020	water	smaltophilia	-	4	4	138
GCA_030867045.1	ASM3086704v1	Stenotrophomonas maltophilia	40324	OK		11066					NCBI Prokaryotic Genome Annotation Pipeline (PGAP)	2023-08-17	4504077	1	1	Complete Genome	2023-08-24		4504077	4504077	1	66.5							PacBio Sequel	National Institute for Communicable Disease Control and Prevention	PRJNA1005792	SAMN36999638	4140	4026	27		Stenotrophomonas maltophilia	99.11	0.12	GCA_030867045.1	China	Human	2021		smaltophilia	-	83	4	326
GCA_041294675.1	ASM4129467v1	Stenotrophomonas maltophilia	40324	OK		a6					NCBI Prokaryotic Genome Annotation Pipeline (PGAP)	2024-08-08	4493718	1	1	Complete Genome	2024-08-15		4493718	4493718	1	66.5							Oxford Nanopore	Fujian Agriculture and Forestry University	PRJNA1117631	SAMN41577236	4107	3988	28		Stenotrophomonas maltophilia	98.9	0.25	GCA_041294675.1	China		2022	bacteria	smaltophilia	-	3	1	~314
GCA_030315995.1	ASM3031599v1	Stenotrophomonas maltophilia	40324	OK		a7							4492202	1	1	Complete Genome	2023-06-21		4492202	4492202	1	66.5							Oxford Nanopore	Fujian Agriculture and Forestry University	PRJNA978530	SAMN35556787					Stenotrophomonas maltophilia	98.9	0.25	GCA_030315995.1	China		2022	whole organism	smaltophilia	-	3	1	~314
GCA_041294685.1	ASM4129468v1	Stenotrophomonas maltophilia	40324	OK		a7					NCBI Prokaryotic Genome Annotation Pipeline (PGAP)	2024-08-08	4492202	1	1	Complete Genome	2024-08-15		4492202	4492202	1	66.5							Oxford Nanopore	Fujian Agriculture and Forestry University	PRJNA1117635	SAMN41577326	4103	3983	29		Stenotrophomonas maltophilia	98.9	0.25	GCA_041294685.1	China		2022	bacteria	smaltophilia	-	3	1	~314
GCA_053078355.1	Sm18	Stenotrophomonas maltophilia	40324	OK		ESTM1D_MKCAZ16_6a					Annotation submitted by Universidad Nacional Autonoma de Mexico - UNAM	2024-01-05	4482207	1	1	Complete Genome	2025-10-15		4482207	4482207	1	66.5							Oxford Nanopore MinION; Illumina MiSeq	Centro de Ciencias Genomicas - UNAM	PRJNA1081934	SAMN40194962	4085	3970	24		Stenotrophomonas maltophilia	99.28	0.12	GCA_053078355.1	Mexico		2012		smaltophilia	139	3	4	110
GCA_900475405.1	44087_C01	Stenotrophomonas maltophilia	40324	OK		NCTC10258					Annotation submitted by SC	2018-06-17	4481118	1	1	Complete Genome	2018-06-17		4481118	4481118	1	66.5							PacBio	SC	PRJEB6403	SAMEA3856672	4080	3988			Stenotrophomonas maltophilia	99.19	0.15	GCA_900475405.1		Human	1900		smaltophilia	-	3	22	~249
GCA_020641085.2	ASM2064108v2	Stenotrophomonas maltophilia	40324	Failed		ACYCd.9D					NCBI Prokaryotic Genome Annotation Pipeline (PGAP)	2022-09-12	4435369	1	1	Complete Genome	2022-09-19		4435369	4435369	1	66.5							Illumina MiSeq; Oxford Nanopore MinION	The Independent Schools Foundation Academy	PRJNA759338	SAMN21163379	4052	3933	29		Stenotrophomonas maltophilia	99.24	0.6	GCA_020641085.2	Hong Kong SAR China		2020	water	smaltophilia	-	~72	77	~249
GCA_046267935.1	Priscilla_Stenotrophomonas_maltophilia_PSKL1	Stenotrophomonas maltophilia	40324	Inconclusive		PSKL1					NCBI Prokaryotic Genome Annotation Pipeline (PGAP)	2024-12-17	4417932	1	1	Complete Genome	2024-12-24		4417932	4417932	1	67							Illumina NovaSeq; Oxford Nanopore MinION	The Independent Schools Foundation Academy	PRJNA1199148	SAMN45866133	4011	3912	9		Stenotrophomonas maltophilia	98.58	0.62	GCA_046267935.1	Hong Kong SAR China		2021	Pure isolate	smaltophilia	-	~30	~10	~351
GCA_052605015.1	ASM5260501v1	Stenotrophomonas maltophilia	40324	Inconclusive		vghtpe85					NCBI Prokaryotic Genome Annotation Pipeline (PGAP)	2025-09-04	4202549	1	1	Complete Genome	2025-09-14		4202549	4202549	1	67							Oxford Nanopore	Institute of Molecular Biology	PRJNA1282299	SAMN50838621	3811	3703	18		Stenotrophomonas maltophilia	95.5	0.92	GCA_052605015.1		Human	2018	tissue sample	smaltophilia	-	14	~102	~384
GCA_029457435.1	ASM2945743v1	Stenotrophomonas maltophilia	40324	Inconclusive		LH-B2							4121962	1	1	Complete Genome	2023-03-29		4121962	4121962	1	67							IlluminaHiseq	Nankai University	PRJNA935537	SAMN33320463					Stenotrophomonas maltophilia	94.41	0.49	GCA_029457435.1	China		2019	single cell	smaltophilia	-	14	102	~142
GCA_025642255.1	ASM2564225v1	Stenotrophomonas maltophilia	40324	Inconclusive		SG.Y2					NCBI Prokaryotic Genome Annotation Pipeline (PGAP)	2022-10-05	4120518	1	1	Complete Genome	2022-10-11		4120518	4120518	1	67							Illumina MiSeq; Oxford Nanopore MinION	The Independent Schools Foundation Academy	PRJNA883811	SAMN30996861	3750	3637	20		Stenotrophomonas maltophilia	95.47	0.97	GCA_025642255.1	Hong Kong SAR China		2021	Pure isolate	smaltophilia	-	14	102	160
GCA_000072485.1	ASM7248v1	Stenotrophomonas maltophilia K279a	522373	OK		K279a					Annotation submitted by Wellcome Trust Sanger Institute	2015-02-06	4851126	1	1	Complete Genome	2008-06-10		4851126	4851126	1	66.5								Wellcome Trust Sanger Institute	PRJNA30351	SAMEA1705934	4443	4386	44		Stenotrophomonas maltophilia	99.15	0.17	GCA_000072485.1			1998		smaltophilia	1	1	1	1
GCA_000020665.1	ASM2066v1	Stenotrophomonas maltophilia R551-3	391008	Inconclusive		R551-3					Annotation submitted by US DOE Joint Genome Institute	2013-12-11	4573969	1	1	Complete Genome	2008-07-21		4573969	4573969	1	66.5								US DOE Joint Genome Institute	PRJNA17107	SAMN00623065	4134	4039	5		Stenotrophomonas maltophilia	99.34	0.12	GCA_000020665.1					smaltophilia	45	35	36	44
GCA_000223885.1	ASM22388v1	Stenotrophomonas maltophilia JV3	868597	Inconclusive		JV3					Annotation submitted by JGI	2013-07-22	4544477	1	1	Complete Genome	2011-08-17		4544477	4544477	1	67							454/Illumina	JGI	PRJNA53943	SAMN02261377	4177	4063	24		Stenotrophomonas maltophilia	98.3	0.72	GCA_000223885.1					smaltophilia	-	13	~112	~14
GCA_052055995.1	ASM5205599v1	Stenotrophomonas maltophilia	40324	Inconclusive		SM_6_Hyb							5032832	1	1	Chromosome	2025-08-15		5032732	5032832	1	66							Illumina NovaSeq; Oxford Nanopore PromethION	Ashoka University	PRJNA1209692	SAMN46227470					Stenotrophomonas maltophilia	98.7	1.53	GCA_052055995.1	India	Human	2024		smaltophilia	128	16	80	101
GCA_000742995.1	ASM74299v1	Stenotrophomonas maltophilia	40324	OK		13637					Annotation submitted by Los Alamos National Laboratory	2014-10-22	4989312	1	1	Chromosome	2014-08-22		4989212	4989312	1	66							Illumina; 454	Los Alamos National Laboratory	PRJNA244350	SAMN02874005	4631	4543	14		Stenotrophomonas maltophilia	98.44	0.83	GCA_000742995.1					smaltophilia	14	17	23	23
GCA_006970445.1	ASM697044v1	Stenotrophomonas maltophilia	40324	Inconclusive		291					NCBI Prokaryotic Genome Annotation Pipeline (PGAP)	2018-11-15	4549249	1	2	Chromosome	2019-07-15		4168500	4549249	1	66.5							Illumina MiSeq	BIGA	PRJNA505118	SAMN10411010	4188	4060	49		Stenotrophomonas maltophilia	98.44	0.69	GCA_006970445.1	Brazil		2016	Culturable bacteria	smaltophilia	-	~21	~142	~488
GCA_052922585.1	ASM5292258v1	Stenotrophomonas maltophilia	40324	OK		JNU_Stma					NCBI Prokaryotic Genome Annotation Pipeline (PGAP)	2025-09-24	4479228	1	10	Chromosome	2025-09-30	JBRESX01	1257666	4479228	1	66.5							Illumina NextSeq	Chonnam National University	PRJNA1313430	SAMN50895458	4104	4013	18		Stenotrophomonas maltophilia	99.49	0.4	GCA_052922585.1			2025		smaltophilia	-	~5	4	~193
GCA_014236005.1	ASM1423600v1	Stenotrophomonas maltophilia	40324	OK		UHH_PEG 13-68-68					Annotation submitted by Uni Hamburg	2020-08-18	4483650	1	4	Chromosome	2020-08-18		1210461	4483650	1	66.5							Illumina Next Seq	Uni Hamburg	PRJNA647802	SAMN15577962	4068	3992			Stenotrophomonas maltophilia	99.25	0.12	GCA_014236005.1	Germany	Human	2013		smaltophilia	365	1	4	110
GCA_016082115.1	ASM1608211v1	Stenotrophomonas maltophilia	40324	Failed		Oak Ridge strain 02					NCBI Prokaryotic Genome Annotation Pipeline (PGAP)	2020-06-23	4815503	1	15	Chromosome	2020-12-15		672850	4815503	1	66							Illumina MiSeq	Youngstown State University	PRJNA639800	SAMN15249472	4445	4332	42		Stenotrophomonas maltophilia	97.52	1.57	GCA_016082115.1	United States		1988		smaltophilia	125	21	26	98
GCA_004346945.1	ASM434694v1	Stenotrophomonas maltophilia	40324	OK		SVIA2					NCBI Prokaryotic Genome Annotation Pipeline (PGAP)	2018-11-06	4499711	1	38	Chromosome	2019-03-12		179965	4499711	1	66.5							Illumina MiSeq	CBG Instituto Politecnico Nacional	PRJNA483015	SAMN09724453	4164	4011	75		Stenotrophomonas maltophilia	99.14	0.19	GCA_004346945.1	Mexico		2016	whole organism	smaltophilia	-	3	104	~341
GCA_014236125.1	ASM1423612v1	Stenotrophomonas maltophilia	40324	OK		UHH_454					Annotation submitted by Uni Hamburg	2020-08-18	4652546	1	191	Chromosome	2020-08-18		58401	4652546	1	66.5							Illumina Next Seq	Uni Hamburg	PRJNA647802	SAMN15577956	4244	4170			Stenotrophomonas maltophilia	98.57	0.18	GCA_014236125.1	Germany	Human			smaltophilia	-	154	4	110
GCA_014236085.1	ASM1423608v1	Stenotrophomonas maltophilia	40324	Failed		UHH_SKK55					Annotation submitted by Uni Hamburg	2020-08-18	4666115	1	195	Chromosome	2020-08-18		55289	4666115	1	66.5							Illumina Next Seq	Uni Hamburg	PRJNA647802	SAMN15577958	4268	4193			Stenotrophomonas maltophilia	98.27	1.47	GCA_014236085.1	Germany	Human			smaltophilia	-	11	~30	15
GCA_031175635.1	ASM3117563v1	Stenotrophomonas maltophilia	40324	OK		2-009-0339-St					NCBI Prokaryotic Genome Annotation Pipeline (PGAP)	2023-08-28	4632351	1	171	Chromosome	2023-09-03		44776	4632351	1	66.5							Illumina NextSeq	Institut national de la recherche scientifique	PRJNA1009139	SAMN37147755	3880	3759	44		Stenotrophomonas maltophilia	93.8	0.11	GCA_031175635.1	Canada		2020		smaltophilia	-	5	22	-
GCA_014236105.1	ASM1423610v1	Stenotrophomonas maltophilia	40324	OK		UHH_ICU331					Annotation submitted by Uni Hamburg	2020-08-18	5062159	1	230	Chromosome	2020-08-18		43495	5062159	1	66.5							Illumina Next Seq	Uni Hamburg	PRJNA647802	SAMN15577957	4685	4603			Stenotrophomonas maltophilia	98.25	1.11	GCA_014236105.1	Germany	Human			smaltophilia	26	1	1	4
GCA_014236065.1	ASM1423606v1	Stenotrophomonas maltophilia	40324	OK		UHH_677					Annotation submitted by Uni Hamburg	2020-08-18	4785831	1	218	Chromosome	2020-08-18		41464	4785831	1	66.5							Illumina Next Seq	Uni Hamburg	PRJNA647802	SAMN15577959	4408	4336			Stenotrophomonas maltophilia	99.11	0.19	GCA_014236065.1	Germany	Human			smaltophilia	1	1	1	1
GCA_048163015.1	ASM4816301v1	Stenotrophomonas maltophilia	40324	OK		ED4675					NCBI Prokaryotic Genome Annotation Pipeline (PGAP)	2025-02-21	4614094	1	372	Chromosome	2025-02-27		20629	4614094	1	66.5							Illumina NextSeq	Institut national de la recherche scientifique	PRJNA1042964	SAMN46474192	4116	4000	40		Stenotrophomonas maltophilia	95.86	0.72	GCA_048163015.1	Canada		2020	axenic culture	smaltophilia	5	5	22	9
GCA_031175395.1	ASM3117539v1	Stenotrophomonas maltophilia	40324	OK		2-009-0345-St					NCBI Prokaryotic Genome Annotation Pipeline (PGAP)	2023-08-28	4598132	1	661	Chromosome	2023-09-03		10653	4598132	1	67							Illumina NextSeq	Institut national de la recherche scientifique	PRJNA1009139	SAMN37147756	3997	3818	126		Stenotrophomonas maltophilia	95.04	0.39	GCA_031175395.1	Canada		2020		smaltophilia	5	5	22	9
GCA_000344215.1	EPM1_1.0	Stenotrophomonas maltophilia EPM1	1190567	OK		EPM1					Annotation submitted by Universita degli Studi di Milano	2013-03-05	4787769	1	19	Chromosome	2013-03-05	AMXM01	644579	4787769	1	66.5							454	Universita degli Studi di Milano	PRJNA165731	SAMN02471395	4391	4321			Stenotrophomonas maltophilia	98.27	0.37	GCA_000344215.1	Portugal				smaltophilia	131	5	83	104
GCA_025617355.1	ASM2561735v1	Stenotrophomonas maltophilia	40324	OK		CGMCC 1.1788							4956694		71	Scaffold	2022-10-07	JAOAOH01	236077	249684	70	66							Illumina MiSeq	Institute of Microbiology, Chinese Academy of Sciences	PRJNA876580	SAMN30661376				assembly from type material	Stenotrophomonas maltophilia	98.23	0.87	GCA_025617355.1	China	Human	2011		smaltophilia	14	17	23	23
GCA_001997185.1	ASM199718v1	Stenotrophomonas maltophilia	40324	OK		ATCC 13637					NCBI Prokaryotic Genome Annotation Pipeline (PGAP)	2017-01-13	4951541		192	Scaffold	2017-02-13	MTGD01	67622	72549	182	66							Illumina MiSeq	California Department of Public Health	PRJNA341407	SAMN05721779	4711	4540	95	assembly from type material	Stenotrophomonas maltophilia	97.81	1.25	GCA_001997185.1					smaltophilia	14	17	23	23
GCA_001591205.1	ASM159120v1	Stenotrophomonas maltophilia NBRC 14161	1220593	OK		NBRC 14161							4936723		131	Contig	2016-02-23	BCUI01	65715	65715	131	66							Illumina HiSeq 1000	National Institute of Technology and Evaluation	PRJDB412	SAMD00046746				assembly from type material	Stenotrophomonas maltophilia	98.44	0.83	GCA_001591205.1					smaltophilia	14	17	23	23
GCA_000597745.1	XMT-16JAN14	Stenotrophomonas maltophilia MTCC 434	1449982	OK		MTCC 434							4881556		306	Contig	2014-02-26	JALV01	41743	41743	306	66							Illumina MiSeq	CSIR-Institute of Microbial Technology	PRJNA235261	SAMN02952972				assembly from type material	Stenotrophomonas maltophilia	96.78	0.98	GCA_000597745.1					smaltophilia	14	17	23	23
GCA_003938995.1	ASM393899v1	Stenotrophomonas maltophilia	40324	OK		FDAARGOS_508					NCBI Prokaryotic Genome Annotation Pipeline (PGAP)	2018-11-13	4807339		1	Contig	2018-12-11	RKIZ01	4807339	4807339	1	66.5							PacBio; Illumina	US Food and Drug Administration	PRJNA231221	SAMN10163202	4504	4319	98		Stenotrophomonas maltophilia	98.23	0.26	GCA_003938995.1	United States	Human	2015		smaltophilia	5	5	22	9
GCA_033034805.1	ASM3303480v1	Stenotrophomonas maltophilia	40324	OK		BK-E578					NCBI Prokaryotic Genome Annotation Pipeline (PGAP)	2023-05-16	4797877		5	Contig	2023-10-25	JASGRN01	4792592	4792592	5	66.5							Oxford Nanopore MinION	University of Oxford	PRJNA971772	SAMN35054495	4451	4326	46		Stenotrophomonas maltophilia	97.47	1	GCA_033034805.1	Bangladesh		2016		smaltophilia	-	1	4	7
GCA_001275085.1	ISMMS4v1	Stenotrophomonas maltophilia	40324	OK		ISMMS4					NCBI Prokaryotic Genome Annotation Pipeline (PGAP)	2015-03-06	4752108		3	Contig	2015-08-26	JZIU01	4734405	4734405	3	66							PacBio	Icahn School of Medicine at Mount Sinai	PRJNA277366	SAMN03389651	4383	4185	110		Stenotrophomonas maltophilia	98.2	0.8	GCA_001275085.1	United States	Human	2013		smaltophilia	28	4	3	2
GCA_002799155.1	ASM279915v1	Stenotrophomonas maltophilia	40324	Inconclusive		E301					NCBI Prokaryotic Genome Annotation Pipeline (PGAP)	2017-04-27	4422561		2	Contig	2017-11-29	NERD01	4313447	4313447	2	67							Illumina GaxII	Spanish National Centre for Biotechnology	PRJNA380601	SAMN06644901	4086	3965	45		Stenotrophomonas maltophilia	98	0.33	GCA_002799155.1	Spain	Human	1992		smaltophilia	-	74	~217	~308
GCA_001275095.1	ISMMS6v1	Stenotrophomonas maltophilia	40324	Failed		ISMMS6					NCBI Prokaryotic Genome Annotation Pipeline (PGAP)	2015-03-06	4832466		10	Contig	2015-08-26	JZIW01	3462384	3462384	10	67							PacBio	Icahn School of Medicine at Mount Sinai	PRJNA277366	SAMN03389653	4517	4243	186		Stenotrophomonas maltophilia	96.54	1.05	GCA_001275095.1	United States	Human	2013		smaltophilia	220	98	105	135
GCA_032025465.1	ASM3202546v1	Stenotrophomonas maltophilia	40324	Inconclusive		ism6					NCBI Prokaryotic Genome Annotation Pipeline (PGAP)	2023-09-21	3967727		3	Contig	2023-09-26	JAVSKQ01	3328610	3328610	3	67							Illumina HiSeq	University of Alabama at Birmingham	PRJNA993267	SAMN36390435	3606	3475	50		Stenotrophomonas maltophilia	92.19	0.89	GCA_032025465.1	United States	Human			smaltophilia	-	~15	~91	~253
GCA_002799165.1	ASM279916v1	Stenotrophomonas maltophilia	40324	Inconclusive		G51					NCBI Prokaryotic Genome Annotation Pipeline (PGAP)	2017-04-27	4846973		5	Contig	2017-11-29	NERE01	2480350	2480350	5	66							Illumina GaxII	Spanish National Centre for Biotechnology	PRJNA380601	SAMN06644900	4515	4368	68		Stenotrophomonas maltophilia	99.23	0.52	GCA_002799165.1	Spain	Human	1994		smaltophilia	130	19	82	103
GCA_002798925.1	ASM279892v1	Stenotrophomonas maltophilia	40324	Inconclusive		EA63					NCBI Prokaryotic Genome Annotation Pipeline (PGAP)	2017-04-27	4879275		7	Contig	2017-11-29	NEQP01	1678191	1678191	7	66							Illumina GaxII	Spanish National Centre for Biotechnology	PRJNA380601	SAMN06645021	4525	4390	62		Stenotrophomonas maltophilia	99.23	0.5	GCA_002798925.1	Germany		2000		smaltophilia	130	19	82	103
GCA_002799295.1	ASM279929v1	Stenotrophomonas maltophilia	40324	Inconclusive		EA22					NCBI Prokaryotic Genome Annotation Pipeline (PGAP)	2017-04-27	4753827		7	Contig	2017-11-29	NEQW01	1678191	1678191	7	66							Illumina GaxII	Spanish National Centre for Biotechnology	PRJNA380601	SAMN06644927	4394	4265	56		Stenotrophomonas maltophilia	99.23	0.44	GCA_002799295.1	Germany		1999		smaltophilia	130	19	82	103
GCA_032025625.1	ASM3202562v1	Stenotrophomonas maltophilia	40324	Inconclusive		msm3					NCBI Prokaryotic Genome Annotation Pipeline (PGAP)	2023-09-21	4319629		5	Contig	2023-09-26	JAVSKJ01	1484804	1484804	5	66.5							Illumina HiSeq	University of Alabama at Birmingham	PRJNA993267	SAMN36390439	3899	3745	72		Stenotrophomonas maltophilia	93.09	0.81	GCA_032025625.1	United States	Human	2016		smaltophilia	-	~165	~118	~232
GCA_032025665.1	ASM3202566v1	Stenotrophomonas maltophilia	40324	Failed		msm6					NCBI Prokaryotic Genome Annotation Pipeline (PGAP)	2023-09-21	4495881		6	Contig	2023-09-26	JAVSKL01	1401757	1401757	6	66.5							Illumina HiSeq	University of Alabama at Birmingham	PRJNA993267	SAMN36390442	4099	3958	51		Stenotrophomonas maltophilia	98.11	0.77	GCA_032025665.1	United States	Human	2016		smaltophilia	-	13	~98	~329
GCA_013184045.1	ASM1318404v1	Stenotrophomonas maltophilia	40324	Failed		JHV2-2							4459755		60	Scaffold	2020-05-28	JABDRS01	1398030	1398030	59	66.5							Illumina HiSeq	South China Agricultural University	PRJNA629441	SAMN14775815					Stenotrophomonas maltophilia	99.26	0.58	GCA_013184045.1	China		2017	Bacterial genome	smaltophilia	407	13	27	334
GCA_019807975.1	ASM1980797v1	Stenotrophomonas maltophilia	40324	Failed		UENF-4GII					NCBI Prokaryotic Genome Annotation Pipeline (PGAP)	2020-06-06	4439904		3	Contig	2021-08-30	JABUNQ01	1378831	1378831	3	66.5							Illumina HiSeq	Universidade Estadual do Norte Fluminense Darcy Ribeiro	PRJNA635655	SAMN15048632	4056	3932	44		Stenotrophomonas maltophilia	98.75	0.73	GCA_019807975.1	Brazil		2012	whole organism	smaltophilia	552	13	214	397
GCA_002799065.1	ASM279906v1	Stenotrophomonas maltophilia	40324	Inconclusive		E824					NCBI Prokaryotic Genome Annotation Pipeline (PGAP)	2017-04-27	5036145		11	Contig	2017-11-29	NEQY01	1377731	1377731	11	66							Illumina GaxII	Spanish National Centre for Biotechnology	PRJNA380601	SAMN06644907	4620	4502	42		Stenotrophomonas maltophilia	98.94	1.21	GCA_002799065.1	Spain	Human	1993		smaltophilia	-	40	36	~497
GCA_021554385.1	ASM2155438v1	Stenotrophomonas maltophilia	40324	Failed		SM-19					NCBI Prokaryotic Genome Annotation Pipeline (PGAP)	2020-01-14	4387593		12	Contig	2022-01-21	JAAAFI01	1324148	1324148	12	66.5							Illumina MiSeq	the First Affiliated Hospital of Anhui Medical University	PRJNA600616	SAMN13826907	4004	3884	40		Stenotrophomonas maltophilia	98.96	0.32	GCA_021554385.1	China	Human	2017	cell culture	smaltophilia	-	161	28	~349
GCA_021554415.1	ASM2155441v1	Stenotrophomonas maltophilia	40324	Failed		SM-20					NCBI Prokaryotic Genome Annotation Pipeline (PGAP)	2020-01-14	4387374		12	Contig	2022-01-21	JAAAFJ01	1324148	1324148	12	66.5							Illumina MiSeq	the First Affiliated Hospital of Anhui Medical University	PRJNA600618	SAMN13826929	4004	3884	40		Stenotrophomonas maltophilia	98.96	0.32	GCA_021554415.1	China	Human	2017	cell culture	smaltophilia	-	161	28	~349
GCA_002798945.1	ASM279894v1	Stenotrophomonas maltophilia	40324	Failed		EA21					NCBI Prokaryotic Genome Annotation Pipeline (PGAP)	2017-04-27	4726489		6	Contig	2017-11-29	NEQQ01	1243422	1243422	6	66							Illumina GaxII	Spanish National Centre for Biotechnology	PRJNA380601	SAMN06645020	4368	4246	46		Stenotrophomonas maltophilia	97.77	1.58	GCA_002798945.1	Germany		1999		smaltophilia	125	21	26	98
GCA_032025265.1	ASM3202526v1	Stenotrophomonas maltophilia	40324	OK		ism8					NCBI Prokaryotic Genome Annotation Pipeline (PGAP)	2023-09-21	5003791		11	Contig	2023-09-26	JAVSKR01	1214177	1214177	11	66							Illumina HiSeq	University of Alabama at Birmingham	PRJNA993267	SAMN36390436	4671	4505	75		Stenotrophomonas maltophilia	98.33	0.84	GCA_032025265.1	United States	Human			smaltophilia	199	92	4	141
GCA_002799245.1	ASM279924v1	Stenotrophomonas maltophilia	40324	Inconclusive		EA1					NCBI Prokaryotic Genome Annotation Pipeline (PGAP)	2017-04-27	4746430		11	Contig	2017-11-29	NEQV01	1121887	1121887	11	66.5							Illumina GaxII	Spanish National Centre for Biotechnology	PRJNA380601	SAMN06644928	4347	4234	41		Stenotrophomonas maltophilia	97.53	1.02	GCA_002799245.1	Germany		1996		smaltophilia	53	43	13	52
GCA_002799215.1	ASM279921v1	Stenotrophomonas maltophilia	40324	Failed		E999					NCBI Prokaryotic Genome Annotation Pipeline (PGAP)	2017-04-27	4408302		8	Contig	2017-11-29	NERF01	1112883	1112883	8	66.5							Illumina GaxII	Spanish National Centre for Biotechnology	PRJNA380601	SAMN06644898	4009	3879	54		Stenotrophomonas maltophilia	98.38	0.29	GCA_002799215.1	Spain	Human	1993		smaltophilia	-	~13	~235	~469
GCA_032025385.1	ASM3202538v1	Stenotrophomonas maltophilia	40324	OK		ism5					NCBI Prokaryotic Genome Annotation Pipeline (PGAP)	2023-09-21	4591791		11	Contig	2023-09-26	JAVSKP01	903245	903245	11	66.5							Illumina HiSeq	University of Alabama at Birmingham	PRJNA993267	SAMN36390434	4225	4090	44		Stenotrophomonas maltophilia	98.88	0.2	GCA_032025385.1	United States	Human			smaltophilia	-	3	73	212
GCA_021554315.1	ASM2155431v1	Stenotrophomonas maltophilia	40324	Failed		SM-16					NCBI Prokaryotic Genome Annotation Pipeline (PGAP)	2020-01-14	4441114		12	Contig	2022-01-21	JAAAFE01	897540	897540	12	66.5							Illumina MiSeq	the First Affiliated Hospital of Anhui Medical University	PRJNA600612	SAMN13826882	4068	3928	62		Stenotrophomonas maltophilia	98.36	0.53	GCA_021554315.1	China	Human	2017	cell culture	smaltophilia	621	13	28	25
GCA_050880405.1	ASM5088040v1	Stenotrophomonas maltophilia	40324	Inconclusive		DA02							4686271		15	Contig	2025-06-10	JBOBQJ01	873321	873321	15	66.5							Illumina	Guangdong Ocean University	PRJNA1263435	SAMN48521361					Stenotrophomonas maltophilia	98.09	0.81	GCA_050880405.1	China		2024		smaltophilia	-	~105	~112	~178
GCA_002799095.1	ASM279909v1	Stenotrophomonas maltophilia	40324	Inconclusive		C357					NCBI Prokaryotic Genome Annotation Pipeline (PGAP)	2017-04-27	4804814		14	Contig	2017-11-29	NERA01	765983	765983	14	66							Illumina GaxII	Spanish National Centre for Biotechnology	PRJNA380601	SAMN06644905	4433	4310	42		Stenotrophomonas maltophilia	98.58	0.97	GCA_002799095.1	Spain	Human	1991		smaltophilia	337	88	9	137
GCA_002799105.1	ASM279910v1	Stenotrophomonas maltophilia	40324	OK		E539					NCBI Prokaryotic Genome Annotation Pipeline (PGAP)	2017-04-27	4541906		14	Contig	2017-11-29	NEQZ01	722774	722774	14	66.5							Illumina GaxII	Spanish National Centre for Biotechnology	PRJNA380601	SAMN06644906	4183	4057	48		Stenotrophomonas maltophilia	99.05	0.17	GCA_002799105.1	Spain	Human	1993		smaltophilia	-	1	1	307
GCA_014581755.1	ASM1458175v1	Stenotrophomonas maltophilia	40324	Failed		G1P11							4307168		12	Scaffold	2020-09-15	JACLBH01	722041	722041	10	67							Illumina HiSeq	South China Agricultural University	PRJNA629441	SAMN14775814					Stenotrophomonas maltophilia	98.23	0.2	GCA_014581755.1	China	Animal	2017	Bacterial genome	smaltophilia	382	72	77	321
GCA_022631015.1	ASM2263101v1	Stenotrophomonas maltophilia	40324	Failed		NMG-F-52					NCBI Prokaryotic Genome Annotation Pipeline (PGAP)	2022-03-14	4482664		40	Contig	2022-03-19	JALBDZ01	620497	620497	40	66.5							Illumina HiSeq	Department of Laboratory Medicine	PRJNA814396	SAMN26589472	4114	4019	17		Stenotrophomonas maltophilia	98.15	0.38	GCA_022631015.1	China	Animal	2016	pure culture	smaltophilia	-	21	26	~231
GCA_041020305.1	ASM4102030v1	Stenotrophomonas maltophilia	40324	Failed		ESBL6							4485542		56	Contig	2024-08-02	JBEJHB01	607339	607339	56	67.5							Illumina MiSeq	Lebanese American University- Microbial Pathogenomics Lab	PRJNA1020068	SAMN41791600					Stenotrophomonas maltophilia	95.39	2.37	GCA_041020305.1	Lebanon	Animal	2023	Feces	-	-	-	-	-
GCA_021554235.1	ASM2155423v1	Stenotrophomonas maltophilia	40324	Failed		SM-9					NCBI Prokaryotic Genome Annotation Pipeline (PGAP)	2020-01-14	4719212		32	Contig	2022-01-21	JAAAFB01	586585	586585	32	66							Illumina MiSeq	the First Affiliated Hospital of Anhui Medical University	PRJNA600584	SAMN13826468	4402	4251	64		Stenotrophomonas maltophilia	98.36	1.44	GCA_021554235.1	China	Human	2017	cell culture	smaltophilia	122	73	78	95
GCA_021554535.1	ASM2155453v1	Stenotrophomonas maltophilia	40324	Failed		SM-28					NCBI Prokaryotic Genome Annotation Pipeline (PGAP)	2020-01-14	4577420		23	Contig	2022-01-21	JAAAFP01	560444	560444	23	66.5							Illumina MiSeq	the First Affiliated Hospital of Anhui Medical University	PRJNA600728	SAMN13830213	4219	4085	55		Stenotrophomonas maltophilia	99.22	0.65	GCA_021554535.1	China	Human	2017	cell culture	smaltophilia	325	13	133	209
GCA_014581775.1	ASM1458177v1	Stenotrophomonas maltophilia	40324	Failed		JZ50							4420963		77	Scaffold	2020-09-15	JACLBG01	538856	596012	66	66.5							Illumina HiSeq	South China Agricultural University	PRJNA629441	SAMN14775816					Stenotrophomonas maltophilia	99.22	0.42	GCA_014581775.1	China	Animal	2017	Bacterial genome	smaltophilia	394	13	120	328
GCA_021554255.1	ASM2155425v1	Stenotrophomonas maltophilia	40324	Failed		SM-8					NCBI Prokaryotic Genome Annotation Pipeline (PGAP)	2020-01-14	4523053		12	Contig	2022-01-21	JAAAFA01	538697	538697	12	66.5							Illumina MiSeq	the First Affiliated Hospital of Anhui Medical University	PRJNA600580	SAMN13826465	4157	4025	55		Stenotrophomonas maltophilia	99.18	0.8	GCA_021554255.1	China	Human	2017	cell culture	smaltophilia	289	13	133	209
GCA_021554495.1	ASM2155449v1	Stenotrophomonas maltophilia	40324	Failed		SM-27					NCBI Prokaryotic Genome Annotation Pipeline (PGAP)	2020-01-14	4577540		24	Contig	2022-01-21	JAAAFO01	531280	531280	24	66.5							Illumina MiSeq	the First Affiliated Hospital of Anhui Medical University	PRJNA600727	SAMN13830196	4219	4084	56		Stenotrophomonas maltophilia	99.22	0.65	GCA_021554495.1	China	Human	2017	cell culture	smaltophilia	325	13	133	209
GCA_032025485.1	ASM3202548v1	Stenotrophomonas maltophilia	40324	Failed		ism4					NCBI Prokaryotic Genome Annotation Pipeline (PGAP)	2023-09-21	4711422		14	Contig	2023-09-26	JAVSKO01	521093	521093	14	66.5							Illumina HiSeq	University of Alabama at Birmingham	PRJNA993267	SAMN36390433	4315	4185	40		Stenotrophomonas maltophilia	97.71	1.7	GCA_032025485.1	United States	Human			smaltophilia	-	23	15	~371
GCA_002798885.1	ASM279888v1	Stenotrophomonas maltophilia	40324	Inconclusive		NS26					NCBI Prokaryotic Genome Annotation Pipeline (PGAP)	2017-04-27	4683398		15	Contig	2017-11-29	NEQO01	515591	515591	15	66							Illumina GaxII	Spanish National Centre for Biotechnology	PRJNA380601	SAMN06645022	4269	4152	40		Stenotrophomonas maltophilia	99.09	0.53	GCA_002798885.1	Germany		1999		smaltophilia	50	40	41	49
GCA_021554555.1	ASM2155455v1	Stenotrophomonas maltophilia	40324	OK		SM-29					NCBI Prokaryotic Genome Annotation Pipeline (PGAP)	2020-01-14	4782584		26	Contig	2022-01-21	JAAAFQ01	502311	502311	26	66.5							Illumina MiSeq	the First Affiliated Hospital of Anhui Medical University	PRJNA600731	SAMN13830222	4378	4257	42		Stenotrophomonas maltophilia	99.32	0.71	GCA_021554555.1	China	Human	2017	cell culture	smaltophilia	-	1	1	18
GCA_021554475.1	ASM2155447v1	Stenotrophomonas maltophilia	40324	Failed		SM-24					NCBI Prokaryotic Genome Annotation Pipeline (PGAP)	2020-01-14	4385418		19	Contig	2022-01-21	JAAAFL01	495327	495327	19	66.5							Illumina MiSeq	the First Affiliated Hospital of Anhui Medical University	PRJNA600724	SAMN13830182	4016	3880	49		Stenotrophomonas maltophilia	99.23	0.25	GCA_021554475.1	China	Human	2017	cell culture	smaltophilia	-	12	27	~232
GCA_034809305.1	ASM3480930v1	Stenotrophomonas maltophilia	40324	OK		CASM33							4771222		45	Contig	2023-12-28	JAVTOB01	474931	474931	45	66.5							Illumina MiSeq	Lebanese American university	PRJNA1017353	SAMN37523149					Stenotrophomonas maltophilia	98.83	0.99	GCA_034809305.1	Lebanon	Human	2022	Whole organism	smaltophilia	138	4	22	82
GCA_001693455.1	ASM169345v1	Stenotrophomonas maltophilia	40324	Inconclusive		SBo1					NCBI Prokaryotic Genome Annotation Pipeline (PGAP)	2016-06-28	4800701		23	Contig	2016-07-25	MANU01	466519	466519	23	66							Illumina MiSeq	University of Liverpool	PRJNA326914	SAMN05294119	4389	4279	27		Stenotrophomonas maltophilia	96.98	1.25	GCA_001693455.1	Greece		2015	cell culture	smaltophilia	-	40	~81	~445
GCA_014581855.1	ASM1458185v1	Stenotrophomonas maltophilia	40324	OK		GQ250							4791584		33	Scaffold	2020-09-15	JACLBM01	460410	506704	27	66.5							Illumina HiSeq	South China Agricultural University	PRJNA629441	SAMN14775805					Stenotrophomonas maltophilia	99.03	0.76	GCA_014581855.1	China	Animal	2017	Bacterial genome	smaltophilia	84	3	1	82
GCA_045800455.1	ASM4580045v1	Stenotrophomonas maltophilia	40324	Failed		UPSm5					NCBI Prokaryotic Genome Annotation Pipeline (PGAP)	2024-12-02	4740187		33	Contig	2024-12-07	JBJMAC01	452378	452378	33	66							Illumina MiSeq	Northwestern University	PRJNA1180531	SAMN44521702	4422	4318	21		Stenotrophomonas maltophilia	98.31	0.91	GCA_045800455.1	United States	Human	2010		smaltophilia	87	69	26	85
GCA_021554295.1	ASM2155429v1	Stenotrophomonas maltophilia	40324	Failed		SM-15					NCBI Prokaryotic Genome Annotation Pipeline (PGAP)	2020-01-14	4447722		23	Contig	2022-01-21	JAAAFD01	450285	450285	23	66.5							Illumina MiSeq	the First Affiliated Hospital of Anhui Medical University	PRJNA600590	SAMN13826476	4087	3938	64		Stenotrophomonas maltophilia	98.31	0.53	GCA_021554295.1	China	Human	2017	cell culture	smaltophilia	621	13	28	25
GCA_021554195.1	ASM2155419v1	Stenotrophomonas maltophilia	40324	Failed		SM-6					NCBI Prokaryotic Genome Annotation Pipeline (PGAP)	2020-01-14	4580179		28	Contig	2022-01-21	JAAAEY01	441025	441025	28	66.5							Illumina MiSeq	the First Affiliated Hospital of Anhui Medical University	PRJNA600549	SAMN13826216	4231	4093	61		Stenotrophomonas maltophilia	98.71	1.19	GCA_021554195.1	China	Human	2017	cell culture	smaltophilia	15	10	29	21
GCA_021554435.1	ASM2155443v1	Stenotrophomonas maltophilia	40324	Failed		SM-23					NCBI Prokaryotic Genome Annotation Pipeline (PGAP)	2020-01-14	4384391		19	Contig	2022-01-21	JAAAFK01	439164	439164	19	66.5							Illumina MiSeq	the First Affiliated Hospital of Anhui Medical University	PRJNA600712	SAMN13830169	4009	3881	48		Stenotrophomonas maltophilia	99.23	0.25	GCA_021554435.1	China	Human	2017	cell culture	smaltophilia	-	12	27	~232
GCA_013184135.1	ASM1318413v1	Stenotrophomonas maltophilia	40324	OK		JS56-1							4525257		82	Scaffold	2020-05-28	JABDRW01	431778	481410	78	66.5							Illumina HiSeq	South China Agricultural University	PRJNA629441	SAMN14775806					Stenotrophomonas maltophilia	99.32	0.27	GCA_013184135.1	China		2017	Bacterial genome	smaltophilia	391	1	1	326
GCA_977069475.1	FOS14_assembly	Stenotrophomonas maltophilia	40324	Failed					FOS14				6390402		35	Contig	2025-12-07	CDRVBR01	417225	417225	35	61							Illumina NovaSeq 6000	University of Birmingham	PRJEB102064	SAMEA120571020								GCA_977069475.1	United Kingdom		2021
GCA_013184165.1	ASM1318416v1	Stenotrophomonas maltophilia	40324	Failed		G4S2							4415147		126	Scaffold	2020-05-28	JABDRQ01	415340	415340	125	66.5							Illumina HiSeq	South China Agricultural University	PRJNA629441	SAMN14775820					Stenotrophomonas maltophilia	99.09	0.43	GCA_013184165.1	China		2017	Bacterial genome	smaltophilia	385	145	28	323
GCA_013184205.1	ASM1318420v1	Stenotrophomonas maltophilia	40324	Failed		G4S2-1							4399953		83	Scaffold	2020-05-28	JABDRR01	415340	415340	82	66.5							Illumina HiSeq	South China Agricultural University	PRJNA629441	SAMN14775819					Stenotrophomonas maltophilia	99	0.37	GCA_013184205.1	China		2017	Bacterial genome	smaltophilia	385	145	28	323
GCA_036319845.1	ASM3631984v1	Stenotrophomonas maltophilia	40324	Failed		SMYL99							4850490		31	Scaffold	2024-01-31	JAWISE01	414202	414202	21	66							Illumina HiSeq	Chinese Center for Disease Control and Prevention	PRJNA1019301	SAMN37432880					Stenotrophomonas maltophilia	98.06	0.88	GCA_036319845.1	China	Human	2023	sputum	smaltophilia	87	69	26	85
GCA_025461695.1	ASM2546169v1	Stenotrophomonas maltophilia	40324	Inconclusive		23_FDSW202186530-1r-8					NCBI Prokaryotic Genome Annotation Pipeline (PGAP)	2020-12-10	4121343		51	Scaffold	2022-09-28	JAEDWA01	410266	456243	45	66.5							Illumina	Chinese PLA General Hospital	PRJNA675378	SAMN16706843	3770	3657	24		Stenotrophomonas maltophilia	94.16	0.9	GCA_025461695.1	China	Human	2020	metagenomic assembly	smaltophilia	594	179	218	404
GCA_006120765.1	ASM612076v1	Stenotrophomonas maltophilia	40324	Failed		SMYN42					NCBI Prokaryotic Genome Annotation Pipeline (PGAP)	2019-04-09	4371528		18	Scaffold	2019-04-30	SRVN01	403835	679901	14	66.5							Illumina HiSeq	SOUTHWEST MEDICAL UNIVERSITY	PRJNA529967	SAMN11289619	4019	3892	57		Stenotrophomonas maltophilia	99.01	0.12	GCA_006120765.1	China	Human	2017	urine	smaltophilia	-	13	28	~484
GCA_006149095.1	ASM614909v1	Stenotrophomonas maltophilia	40324	Failed		SMYN43					NCBI Prokaryotic Genome Annotation Pipeline (PGAP)	2019-04-09	4371843		17	Scaffold	2019-04-30	SRVO01	403828	923543	12	66.5							Illumina HiSeq	SOUTHWEST MEDICAL UNIVERSITY	PRJNA529969	SAMN11289621	4022	3891	59		Stenotrophomonas maltophilia	98.72	0.12	GCA_006149095.1	China	Human	2017	urine	smaltophilia	-	13	28	~484
GCA_014581725.1	ASM1458172v1	Stenotrophomonas maltophilia	40324	Failed		JZ42							4385782		22	Scaffold	2020-09-15	JACLBF01	397106	397106	21	66.5							Illumina HiSeq	South China Agricultural University	PRJNA629441	SAMN14775817					Stenotrophomonas maltophilia	99.22	0.42	GCA_014581725.1	China	Animal	2017	Bacterial genome	smaltophilia	394	13	120	328
GCA_001676315.1	ASM167631v1	Stenotrophomonas maltophilia	40324	Inconclusive		Sm41DVV					NCBI Prokaryotic Genome Annotation Pipeline (PGAP)	2016-06-01	4139723		26	Contig	2016-06-24	LYVI01	381766	381766	26	67							Illumina MiSeq	UMR5557, University of Lyon	PRJNA323790	SAMN05188789	3735	3631	19		Stenotrophomonas maltophilia	95.47	0.89	GCA_001676315.1	France		2010	cell culture	smaltophilia	251	14	108	175
GCA_040297585.2	ASM4029758v2	Stenotrophomonas maltophilia	40324	Failed		MMGSG_24					NCBI Prokaryotic Genome Annotation Pipeline (PGAP)	2024-09-17	4444599		19	Contig	2024-09-22	JBEDYO02	373912	373912	19	66.5							Illumina	St. Xavier's College (Autonomous), Kolkata	PRJNA1083780	SAMN40260274	4084	3996	12		Stenotrophomonas maltophilia	98.3	1.22	GCA_040297585.2	India		2018		smaltophilia	-	44	~44	~232
GCA_021554575.1	ASM2155457v1	Stenotrophomonas maltophilia	40324	OK		SM-31					NCBI Prokaryotic Genome Annotation Pipeline (PGAP)	2020-01-14	4758939		23	Contig	2022-01-21	JAAAFS01	363195	363195	23	66.5							Illumina MiSeq	the First Affiliated Hospital of Anhui Medical University	PRJNA600733	SAMN13830224	4375	4249	48		Stenotrophomonas maltophilia	98.77	1.05	GCA_021554575.1	China	Human	2017	cell culture	smaltophilia	-	3	1	~476
GCA_021554615.1	ASM2155461v1	Stenotrophomonas maltophilia	40324	OK		SM-32					NCBI Prokaryotic Genome Annotation Pipeline (PGAP)	2020-01-14	4759892		25	Contig	2022-01-21	JAAAFT01	363195	363195	25	66.5							Illumina MiSeq	the First Affiliated Hospital of Anhui Medical University	PRJNA600734	SAMN13830225	4378	4252	49		Stenotrophomonas maltophilia	98.77	1.05	GCA_021554615.1	China	Human	2017	cell culture	smaltophilia	-	3	1	~476
GCA_002799055.1	ASM279905v1	Stenotrophomonas maltophilia	40324	OK		EP13					NCBI Prokaryotic Genome Annotation Pipeline (PGAP)	2017-04-27	4749990		24	Contig	2017-11-29	NEQX01	360300	360300	24	66.5							Illumina GaxII	Spanish National Centre for Biotechnology	PRJNA380601	SAMN06644924	4420	4281	61		Stenotrophomonas maltophilia	99.15	0.53	GCA_002799055.1	Germany		1995		smaltophilia	1	1	1	1
GCA_025461755.1	ASM2546175v1	Stenotrophomonas maltophilia	40324	Inconclusive		21_FDSW202186548-1r-8					NCBI Prokaryotic Genome Annotation Pipeline (PGAP)	2020-12-10	4537229		43	Scaffold	2022-09-28	JAEDWC01	348491	442392	33	66.5							Illumina	Chinese PLA General Hospital	PRJNA675378	SAMN16706841	4199	4074	46		Stenotrophomonas maltophilia	98.25	0.47	GCA_025461755.1	China	Human	2020	metagenomic assembly	smaltophilia	566	74	217	403
GCA_025461655.1	ASM2546165v1	Stenotrophomonas maltophilia	40324	Inconclusive		25_FDSW202186520-1r-8					NCBI Prokaryotic Genome Annotation Pipeline (PGAP)	2020-12-10	4537535		45	Scaffold	2022-09-28	JAEDVY01	348152	570989	30	66.5							Illumina	Chinese PLA General Hospital	PRJNA675378	SAMN16706845	4197	4072	46		Stenotrophomonas maltophilia	98.25	0.47	GCA_025461655.1	China	Human	2020	metagenomic assembly	smaltophilia	566	74	217	403
GCA_045800555.1	ASM4580055v1	Stenotrophomonas maltophilia	40324	Inconclusive		UPSm3					NCBI Prokaryotic Genome Annotation Pipeline (PGAP)	2024-12-02	4999821		40	Contig	2024-12-07	JBJMAD01	346781	346781	40	66.5							Illumina MiSeq	Northwestern University	PRJNA1180531	SAMN44521701	4671	4563	26		Stenotrophomonas maltophilia	97.86	1.07	GCA_045800555.1	United States	Human	2010		smaltophilia	33	24	17	40
GCA_041355015.1	ASM4135501v1	Stenotrophomonas maltophilia	40324	OK		KPQC13					NCBI Prokaryotic Genome Annotation Pipeline (PGAP)	2024-02-02	4773952		52	Contig	2024-08-19	JAZGVN01	341957	341957	52	66.5							Illumina MiSeq	Chulabhorn Research Institute	PRJNA1072246	SAMN39738405	4444	4333	36		Stenotrophomonas maltophilia	99.13	0.17	GCA_041355015.1	Thailand		2021	Bacterial pure culture	smaltophilia	1	1	1	1
GCA_041354915.1	ASM4135491v1	Stenotrophomonas maltophilia	40324	OK		KPQC29					NCBI Prokaryotic Genome Annotation Pipeline (PGAP)	2024-02-02	4772792		47	Contig	2024-08-19	JAZGVK01	341866	341866	47	66.5							Illumina MiSeq	Chulabhorn Research Institute	PRJNA1072246	SAMN39738408	4437	4329	35		Stenotrophomonas maltophilia	99.15	0.17	GCA_041354915.1	Thailand		2021	Bacterial pure culture	smaltophilia	1	1	1	1
GCA_041354975.1	ASM4135497v1	Stenotrophomonas maltophilia	40324	OK		KPQC24					NCBI Prokaryotic Genome Annotation Pipeline (PGAP)	2024-02-02	4768943		59	Contig	2024-08-19	JAZGVL01	341786	341786	59	66.5							Illumina MiSeq	Chulabhorn Research Institute	PRJNA1072246	SAMN39738407	4438	4327	36		Stenotrophomonas maltophilia	99.11	0.17	GCA_041354975.1	Thailand		2021	Bacterial pure culture	smaltophilia	1	1	1	1
GCA_041355095.1	ASM4135509v1	Stenotrophomonas maltophilia	40324	OK		KPQC3					NCBI Prokaryotic Genome Annotation Pipeline (PGAP)	2024-02-02	4772406		48	Contig	2024-08-19	JAZGVO01	341786	341786	48	66.5							Illumina MiSeq	Chulabhorn Research Institute	PRJNA1072246	SAMN39738404	4440	4328	37		Stenotrophomonas maltophilia	99.13	0.17	GCA_041355095.1	Thailand		2021	Bacterial pure culture	smaltophilia	1	1	1	1
GCA_029907915.1	ASM2990791v1	Stenotrophomonas maltophilia	40324	OK		SCPM-O-B-9793 (SDD001SM)					NCBI Prokaryotic Genome Annotation Pipeline (PGAP)	2023-04-25	4728026		35	Contig	2023-04-30	JARYHB01	339362	339362	35	66.5							MGISeq-2000	SRCAMB	PRJNA269675	SAMN34063392	4354	4259	20		Stenotrophomonas maltophilia	98.96	0.38	GCA_029907915.1	Russia	Human	2021	Cell culture	smaltophilia	4	1	4	7
GCA_037147895.1	ASM3714789v1	Stenotrophomonas maltophilia	40324	OK		MMO-164							4889208		54	Contig	2024-03-14	JBBCUJ01	334867	334867	54	66							Illumina NovaSeq	University of Wisconsin-Madison	PRJNA1023190	SAMN37642796					Stenotrophomonas maltophilia	98.85	0.28	GCA_037147895.1			2022	cell culture	smaltophilia	28	4	3	2
GCA_021554595.1	ASM2155459v1	Stenotrophomonas maltophilia	40324	OK		SM-30					NCBI Prokaryotic Genome Annotation Pipeline (PGAP)	2020-01-14	4762722		43	Contig	2022-01-21	JAAAFR01	332778	332778	43	66.5							Illumina MiSeq	the First Affiliated Hospital of Anhui Medical University	PRJNA600732	SAMN13830223	4392	4263	46		Stenotrophomonas maltophilia	98.82	1.05	GCA_021554595.1	China	Human	2017	cell culture	smaltophilia	-	3	1	~476
GCA_025461815.1	ASM2546181v1	Stenotrophomonas maltophilia	40324	Inconclusive		19_FDSW202186547-1r-8					NCBI Prokaryotic Genome Annotation Pipeline (PGAP)	2020-12-10	4123264		49	Scaffold	2022-09-28	JAEDWE01	331327	390946	36	67							Illumina	Chinese PLA General Hospital	PRJNA675378	SAMN16706839	3764	3666	14		Stenotrophomonas maltophilia	95.68	0.6	GCA_025461815.1	China	Human	2020	metagenomic assembly	smaltophilia	565	14	102	400
GCA_025461065.1	ASM2546106v1	Stenotrophomonas maltophilia	40324	Inconclusive		58_FDSW202186564-1r-8					NCBI Prokaryotic Genome Annotation Pipeline (PGAP)	2020-12-10	4699145		47	Scaffold	2022-09-28	JAEDUV01	324704	392815	38	66.5							Illumina	Chinese PLA General Hospital	PRJNA675378	SAMN16706876	4424	4296	50		Stenotrophomonas maltophilia	98.25	0.58	GCA_025461065.1	China	Human	2020	metagenomic assembly	smaltophilia	566	74	217	403
GCA_049385665.1	ASM4938566v1	Stenotrophomonas maltophilia	40324	OK		CASM44							4672512		51	Contig	2025-04-08	JBMREY01	319331	319331	51	66.5							Illumina MiSeq	Lebanese American university	PRJNA1017353	SAMN39201045					Stenotrophomonas maltophilia	99.16	0.34	GCA_049385665.1	Lebanon	Human	2022	Whole organism	smaltophilia	208	4	76	155
GCA_015956405.1	ASM1595640v1	Stenotrophomonas maltophilia	40324	Inconclusive		46-3					NCBI Prokaryotic Genome Annotation Pipeline (PGAP)	2018-11-08	4599487		29	Scaffold	2020-07-24	RJMC01	311246	341506	25	66.5							Illumina HiSeq	Shangqiu Normal University	PRJNA504495	SAMN10394026	4264	4118	69		Stenotrophomonas maltophilia	94.97	0.57	GCA_015956405.1	China		2012	soil	smaltophilia	338	118	142	211
GCA_037149275.1	ASM3714927v1	Stenotrophomonas maltophilia	40324	Inconclusive		USMM131							4572835		45	Contig	2024-03-14	JBBCRS01	307675	307675	45	66.5							Illumina NovaSeq	University of Wisconsin-Madison	PRJNA1023190	SAMN37642733					Stenotrophomonas maltophilia	98.52	0.4	GCA_037149275.1			2012	cell culture	smaltophilia	-	142	166	~105
GCA_002799015.1	ASM279901v1	Stenotrophomonas maltophilia	40324	OK		EA23					NCBI Prokaryotic Genome Annotation Pipeline (PGAP)	2017-04-27	4746537		26	Contig	2017-11-29	NEQT01	295269	295269	26	66.5							Illumina GaxII	Spanish National Centre for Biotechnology	PRJNA380601	SAMN06644988	4422	4283	63		Stenotrophomonas maltophilia	99.15	0.53	GCA_002799015.1	Germany		1999		smaltophilia	1	1	1	1
GCA_041354965.1	ASM4135496v1	Stenotrophomonas maltophilia	40324	OK		KPQC22					NCBI Prokaryotic Genome Annotation Pipeline (PGAP)	2024-02-02	4773612		50	Contig	2024-08-19	JAZGVM01	293001	293001	50	66.5							Illumina MiSeq	Chulabhorn Research Institute	PRJNA1072246	SAMN39738406	4440	4328	37		Stenotrophomonas maltophilia	99.09	0.17	GCA_041354965.1	Thailand		2021	Bacterial pure culture	smaltophilia	1	1	1	1
GCA_002799135.1	ASM279913v1	Stenotrophomonas maltophilia	40324	OK		E861					NCBI Prokaryotic Genome Annotation Pipeline (PGAP)	2017-04-27	4652436		28	Contig	2017-11-29	NERB01	289991	289991	28	66.5							Illumina GaxII	Spanish National Centre for Biotechnology	PRJNA380601	SAMN06644904	4315	4191	49		Stenotrophomonas maltophilia	99.36	0.45	GCA_002799135.1	Spain	Human	1994		smaltophilia	31	3	4	24
GCA_002799145.1	ASM279914v1	Stenotrophomonas maltophilia	40324	OK		D388					NCBI Prokaryotic Genome Annotation Pipeline (PGAP)	2017-04-27	4654219		27	Contig	2017-11-29	NERC01	289991	289991	27	66.5							Illumina GaxII	Spanish National Centre for Biotechnology	PRJNA380601	SAMN06644903	4315	4190	49		Stenotrophomonas maltophilia	99.36	0.45	GCA_002799145.1	Spain	Human	1991		smaltophilia	31	3	4	24
GCA_037149755.1	ASM3714975v1	Stenotrophomonas maltophilia	40324	Inconclusive		USHLN265							4571755		37	Contig	2024-03-14	JBBCQU01	286562	286562	37	66.5							Illumina NovaSeq	University of Wisconsin-Madison	PRJNA1023190	SAMN37642732					Stenotrophomonas maltophilia	98.52	0.4	GCA_037149755.1			2012	cell culture	smaltophilia	-	142	166	~105
GCA_006120775.1	ASM612077v1	Stenotrophomonas maltophilia	40324	OK		SMYN45					NCBI Prokaryotic Genome Annotation Pipeline (PGAP)	2019-04-09	4545520		32	Scaffold	2019-04-30	SRVP01	285831	347834	23	66.5							Illumina HiSeq	SOUTHWEST MEDICAL UNIVERSITY	PRJNA529970	SAMN11289622	4203	4066	65		Stenotrophomonas maltophilia	99.07	0.12	GCA_006120775.1	China	Human	2017	sputum	smaltophilia	-	1	1	326
GCA_001676385.1	ASM167638v1	Stenotrophomonas maltophilia	40324	Inconclusive		Sm46PAILV					NCBI Prokaryotic Genome Annotation Pipeline (PGAP)	2016-06-01	4123397		51	Contig	2016-06-24	LYVJ01	276364	276364	51	66.5							Illumina MiSeq	UMR5557, University of Lyon	PRJNA323798	SAMN05188928	3777	3580	105		Stenotrophomonas maltophilia	93.21	0.79	GCA_001676385.1	France		2010	cell culture	smaltophilia	-	147?	222?	321?
GCA_014200115.1	ASM1420011v1	Stenotrophomonas maltophilia	40324	OK		SEMIA 4027					Annotation submitted by DOE Joint Genome Institute	2020-08-14	4486072		36	Scaffold	2020-08-14	JACHBA01	273960	273960	32	66.5							Illumina	DOE Joint Genome Institute	PRJNA580881	SAMN13165421	4180	4087			Stenotrophomonas maltophilia	99.05	0.43	GCA_014200115.1					smaltophilia	-	4	76	474
GCA_021554135.1	ASM2155413v1	Stenotrophomonas maltophilia	40324	OK		SM-4					NCBI Prokaryotic Genome Annotation Pipeline (PGAP)	2020-01-10	4626169		29	Contig	2022-01-21	WXVW01	273885	273885	29	66.5							Illumina MiSeq	the First Affiliated Hospital of Anhui Medical University	PRJNA600366	SAMN13814255	4255	4131	46		Stenotrophomonas maltophilia	98.83	0.35	GCA_021554135.1	China	Human	2017	cell culture	smaltophilia	-	1	104	212
GCA_021554125.1	ASM2155412v1	Stenotrophomonas maltophilia	40324	OK		SM-3					NCBI Prokaryotic Genome Annotation Pipeline (PGAP)	2020-01-15	4630846		30	Contig	2022-01-21	JAAAQF01	270687	270687	30	66.5							Illumina MiSeq	the First Affiliated Hospital of Anhui Medical University	PRJNA600335	SAMN13812697	4278	4151	46		Stenotrophomonas maltophilia	98.83	0.35	GCA_021554125.1	China	Human	2017	cell culture	smaltophilia	-	1	104	212
GCA_037147915.1	ASM3714791v1	Stenotrophomonas maltophilia	40324	OK		MMO-165							4888679		67	Contig	2024-03-14	JBBCUK01	270493	270493	67	66							Illumina NovaSeq	University of Wisconsin-Madison	PRJNA1023190	SAMN37642797					Stenotrophomonas maltophilia	98.85	0.28	GCA_037147915.1			2022	cell culture	smaltophilia	28	4	3	2
GCA_037146195.1	ASM3714619v1	Stenotrophomonas maltophilia	40324	OK		MMO-6							4889455		66	Contig	2024-03-14	JBBCVZ01	269015	269015	66	66							Illumina NovaSeq	University of Wisconsin-Madison	PRJNA1023190	SAMN37642793					Stenotrophomonas maltophilia	98.77	0.28	GCA_037146195.1			2022	cell culture	smaltophilia	28	4	3	2
GCA_001676435.1	ASM167643v1	Stenotrophomonas maltophilia	40324	Inconclusive		SmCVFa1					NCBI Prokaryotic Genome Annotation Pipeline (PGAP)	2016-06-13	4264176		30	Contig	2016-06-24	LZPD01	268786	268786	30	67							Illumina MiSeq	UMR5557, University of Lyon	PRJNA323845	SAMN05190067	3848	3730	36		Stenotrophomonas maltophilia	95.11	0.98	GCA_001676435.1	France		2012	cell culture	smaltophilia	-	14	~109	87
GCA_014581875.1	ASM1458187v1	Stenotrophomonas maltophilia	40324	OK		JZ104							4486571		81	Scaffold	2020-09-15	JACLBN01	263060	263060	67	66.5							Illumina HiSeq	South China Agricultural University	PRJNA629441	SAMN14775804					Stenotrophomonas maltophilia	97.76	0.27	GCA_014581875.1	China	Animal	2017	Bacterial genome	smaltophilia	392	3	104	292
GCA_037147775.1	ASM3714777v1	Stenotrophomonas maltophilia	40324	OK		MMO-2							4888042		57	Contig	2024-03-14	JBBCUT01	255904	255904	57	66							Illumina NovaSeq	University of Wisconsin-Madison	PRJNA1023190	SAMN37642791					Stenotrophomonas maltophilia	98.85	0.25	GCA_037147775.1			2022	cell culture	smaltophilia	28	4	3	2
GCA_024128375.1	ASM2412837v1	Stenotrophomonas maltophilia	40324	Inconclusive		S 297-3					NCBI Prokaryotic Genome Annotation Pipeline (PGAP)	2022-06-28	4234492		52	Contig	2022-07-03	JAMYCP01	254412	254412	52	67							Illumina HiSeq	Palacky University Olomouc	PRJNA844552	SAMN29162806	3859	3758	21		Stenotrophomonas maltophilia	95.55	0.6	GCA_024128375.1	Czechia		2020	whole organism	smaltophilia	-	14	~102	~166
GCA_034809125.1	ASM3480912v1	Stenotrophomonas maltophilia	40324	Inconclusive		CASM85							4768268		47	Contig	2023-12-28	JAVTOJ01	254187	254187	47	66.5							Illumina MiSeq	Lebanese American university	PRJNA1017353	SAMN37523157					Stenotrophomonas maltophilia	98.39	1.61	GCA_034809125.1	Lebanon	Human	2022	Whole organism	smaltophilia	34	30	10	10
GCA_045800595.1	ASM4580059v1	Stenotrophomonas maltophilia	40324	OK		UPSm1					NCBI Prokaryotic Genome Annotation Pipeline (PGAP)	2024-12-02	4911780		73	Contig	2024-12-07	JBJMAF01	249577	249577	73	66							Illumina MiSeq	Northwestern University	PRJNA1180531	SAMN44521699	4613	4469	46		Stenotrophomonas maltophilia	99.23	0.9	GCA_045800595.1	United States	Human	2010		smaltophilia	88	70	1	86
GCA_049384985.1	ASM4938498v1	Stenotrophomonas maltophilia	40324	Inconclusive		CASM89							4873012		74	Contig	2025-04-08	JBMRFN01	244517	244517	74	66							Illumina MiSeq	Lebanese American university	PRJNA1017353	SAMN39200952					Stenotrophomonas maltophilia	98.35	0.84	GCA_049384985.1	Lebanon	Human	2022	Whole organism	smaltophilia	133	77	85	106
GCA_034809285.1	ASM3480928v1	Stenotrophomonas maltophilia	40324	OK		CASM34							4766861		43	Contig	2023-12-28	JAVTOC01	240758	240758	43	66.5							Illumina MiSeq	Lebanese American university	PRJNA1017353	SAMN37523150					Stenotrophomonas maltophilia	98.57	0.99	GCA_034809285.1	Lebanon	Human	2022	Whole organism	smaltophilia	138	4	22	82
GCA_049385165.1	ASM4938516v1	Stenotrophomonas maltophilia	40324	Inconclusive		CASM97							4757168		53	Contig	2025-04-08	JBMRFK01	240194	240194	53	66.5							Illumina MiSeq	Lebanese American university	PRJNA1017353	SAMN39201057					Stenotrophomonas maltophilia	98.36	1.42	GCA_049385165.1	Lebanon	Human	2022	Whole organism	smaltophilia	34	30	10	10
GCA_021554355.1	ASM2155435v1	Stenotrophomonas maltophilia	40324	OK		SM-11					NCBI Prokaryotic Genome Annotation Pipeline (PGAP)	2020-01-14	4681805		42	Contig	2022-01-21	JAAAFF01	236995	236995	42	66.5							Illumina MiSeq	the First Affiliated Hospital of Anhui Medical University	PRJNA600613	SAMN13826883	4373	4237	51		Stenotrophomonas maltophilia	98.56	0.54	GCA_021554355.1	China	Human	2017	cell culture	smaltophilia	115	3	1	84
GCA_022630815.1	ASM2263081v1	Stenotrophomonas maltophilia	40324	OK		MNG-F-11					NCBI Prokaryotic Genome Annotation Pipeline (PGAP)	2022-03-14	4663651		66	Contig	2022-03-19	JALBDN01	235351	235351	66	66.5							Illumina HiSeq	Department of Laboratory Medicine	PRJNA814396	SAMN26589460	4271	4159	27		Stenotrophomonas maltophilia	98.9	0.41	GCA_022630815.1	China	Animal	2016	pure culture	smaltophilia	-	1	1	307
GCA_022630995.1	ASM2263099v1	Stenotrophomonas maltophilia	40324	OK		NMG-F-49-2					NCBI Prokaryotic Genome Annotation Pipeline (PGAP)	2022-03-14	4662448		58	Contig	2022-03-19	JALBDX01	235247	235247	58	66.5							Illumina HiSeq	Department of Laboratory Medicine	PRJNA814396	SAMN26589470	4270	4158	27		Stenotrophomonas maltophilia	98.9	0.28	GCA_022630995.1	China	Animal	2016	pure culture	smaltophilia	-	1	1	307
GCA_001595975.1	ASM159597v1	Stenotrophomonas maltophilia	40324	OK		CBF10-1					NCBI Prokaryotic Genome Annotation Pipeline (PGAP)	2016-02-24	4556616		121	Scaffold	2016-03-22	LTAC01	231617	326099	115	66.5							Illumina	University of Houston	PRJNA312840	SAMN04507546	4100	3982	36		Stenotrophomonas maltophilia	99.19	0.62	GCA_001595975.1	United States		2010	cell culture	smaltophilia	-	3	104	~232
GCA_004794075.1	ASM479407v1	Stenotrophomonas maltophilia	40324	Failed		NM62_B4-13					NCBI Prokaryotic Genome Annotation Pipeline (PGAP)	2019-04-09	4266549		42	Contig	2019-04-14	SRYW01	230190	230190	42	67.5							Illumina MiSeq	University of Toronto	PRJNA474907	SAMN10878308	3859	3750	37		Stenotrophomonas maltophilia	90.28	3.58	GCA_004794075.1	Canada	Animal	2016		smaltophilia	-	110	~130	~199
GCA_022630915.1	ASM2263091v1	Stenotrophomonas maltophilia	40324	OK		NMG-F-30					NCBI Prokaryotic Genome Annotation Pipeline (PGAP)	2022-03-14	4659850		53	Contig	2022-03-19	JALBDS01	224717	224717	53	66.5							Illumina HiSeq	Department of Laboratory Medicine	PRJNA814396	SAMN26589465	4261	4151	25		Stenotrophomonas maltophilia	98.9	0.28	GCA_022630915.1	China	Animal	2016	pure culture	smaltophilia	-	1	1	307
GCA_034491205.1	ASM3449120v1	Stenotrophomonas maltophilia	40324	Inconclusive		CCV119					NCBI Prokaryotic Genome Annotation Pipeline (PGAP)	2023-12-14	4097788		39	Scaffold	2023-12-19	JAXRVG01	222688	383766	29	67							Illumina NextSeq	Emory University School of Medicine	PRJNA1052082	SAMN38813737	3717	3631	16		Stenotrophomonas maltophilia	94.36	0.53	GCA_034491205.1	United States	Human	2018		smaltophilia	-	14	91	310
GCA_013282585.1	ASM1328258v1	Stenotrophomonas maltophilia	40324	OK		NMBU_R2					NCBI Prokaryotic Genome Annotation Pipeline (PGAP)	2020-01-16	4765683		51	Contig	2020-06-05	JAAAYF01	218175	218175	51	66.5							Illumina MiSeq	Norwegian University of Life Sciences	PRJNA559807	SAMN13865298	4426	4297	47		Stenotrophomonas maltophilia	99.28	0.44	GCA_013282585.1	Norway		2018	single cell	smaltophilia	31	3	4	24
GCA_040704935.1	ASM4070493v1	Stenotrophomonas maltophilia	40324	Failed		B4E_E4A2					NCBI Prokaryotic Genome Annotation Pipeline (PGAP)	2024-07-09	4781667		136	Contig	2024-07-14	JBFCWN01	216266	216266	136	66							Illumina NovaSeq	CIISA - Centre of Interdisciplinary Research in Animal Health, Faculty of Veterinary Medicine, Unive	PRJNA1131754	SAMN42318111	4457	4331	49		Stenotrophomonas maltophilia	97.9	0.96	GCA_040704935.1	Portugal		2023		smaltophilia	39	21	26	33
GCA_001499695.1	BurE1	Stenotrophomonas maltophilia	40324	OK					BurE1		Annotation submitted by UMR5557	2016-01-03	4504590		48	Contig	2016-01-03	CVIU01	211532	211532	48	66.5							Roche 454 GS Junior	UMR5557	PRJEB8824	SAMEA3309461	4304	4210	10		Stenotrophomonas maltophilia	97.72	0.39	GCA_001499695.1	Burkina Faso		2008		smaltophilia	-	125	~104	~276
GCA_049384765.1	ASM4938476v1	Stenotrophomonas maltophilia	40324	Inconclusive		CASM111							4911811		78	Contig	2025-04-08	JBMRFT01	207771	207771	78	66							Illumina MiSeq	Lebanese American university	PRJNA1017353	SAMN39200959					Stenotrophomonas maltophilia	98.18	1.07	GCA_049384765.1	Lebanon	Human	2022	Whole organism	smaltophilia	133	77	85	106
GCA_001676295.1	ASM167629v1	Stenotrophomonas maltophilia	40324	Failed		Sm32COP					NCBI Prokaryotic Genome Annotation Pipeline (PGAP)	2016-06-01	4548960		45	Contig	2016-06-24	LYVH01	205782	205782	45	66.5							Illumina MiSeq	UMR5557, University of Lyon	PRJNA323771	SAMN05188742	4109	3966	59		Stenotrophomonas maltophilia	98.73	0.88	GCA_001676295.1	France		2010	cell culture	smaltophilia	-	147	27	~379
GCA_014581695.1	ASM1458169v1	Stenotrophomonas maltophilia	40324	Failed		JZ56-1							4520851		129	Scaffold	2020-09-15	JACLBE01	204593	212819	99	66.5							Illumina HiSeq	South China Agricultural University	PRJNA629441	SAMN14775818					Stenotrophomonas maltophilia	99.23	0.88	GCA_014581695.1	China	Animal	2017	Bacterial genome	smaltophilia	396	146	28	329
GCA_013345715.1	ASM1334571v1	Stenotrophomonas maltophilia	40324	OK		SM130					NCBI Prokaryotic Genome Annotation Pipeline (PGAP)	2020-06-10	4478585		117	Contig	2020-06-15	JABVAZ01	204544	204544	117	66.5							Illumina HiSeq	Faculty of Biology at Sofia University "St. Kliment Ohridski"	PRJNA638155	SAMN15177966	4147	4028	42		Stenotrophomonas maltophilia	98.99	0.23	GCA_013345715.1	Bulgaria	Human	2015		smaltophilia	119	4	76	92
GCA_001072195.1	ASM107219v1	Stenotrophomonas maltophilia	40324	OK		305_SMAL							4732922		40	Scaffold	2015-07-10	JVMF01	204025	343549	33	66.5							Illumina HiSeq	University of Washington	PRJNA267549	SAMN03197497					Stenotrophomonas maltophilia	99.34	0.25	GCA_001072195.1	United States	Human			smaltophilia	208	4	76	155
GCA_037546265.1	ASM3754626v1	Stenotrophomonas maltophilia	40324	Inconclusive		JP1R-7					NCBI Prokaryotic Genome Annotation Pipeline (PGAP)	2023-07-13	4166696		35	Scaffold	2024-03-25	JAUKVM01	203909	243755	28	67							Illumina MiSeq	Yangzhou university	PRJNA994193	SAMN36418728	3784	3690	17		Stenotrophomonas maltophilia	95.2	0.73	GCA_037546265.1	China		2020	mixed culture	smaltophilia	-	14	~102	~253
GCA_014235265.1	ASM1423526v1	Stenotrophomonas maltophilia	40324	OK		NCTC10498					NCBI Prokaryotic Genome Annotation Pipeline (PGAP)	2021-01-05	4577239		51	Scaffold	2020-08-18	JACJGP01	202957	202957	44	66.5							Illumina NextSeq	University of Maine at Presque Isle	PRJNA649713	SAMN15689527	4180	4075	39		Stenotrophomonas maltophilia	98.82	0.69	GCA_014235265.1	United States	Human	2017		smaltophilia	27	3	1	1
GCA_022750795.1	ASM2275079v1	Stenotrophomonas maltophilia	40324	OK		163/1							4857410		74	Scaffold	2022-03-29	JAKJRK01	201364	254392	65	66							MGI	Pirogov Russian National Research Medical University	PRJNA799609	SAMN25182279					Stenotrophomonas maltophilia	99.08	0.8	GCA_022750795.1	Russia	Human	2020	Whole organism	smaltophilia	500	1	4	18
GCA_001676395.1	ASM167639v1	Stenotrophomonas maltophilia	40324	Failed		SmF22					NCBI Prokaryotic Genome Annotation Pipeline (PGAP)	2016-06-09	4583062		64	Contig	2016-06-24	LYVL01	200166	200166	64	66.5							Illumina MiSeq	UMR5557, University of Lyon	PRJNA323842	SAMN05190064	4225	4068	78		Stenotrophomonas maltophilia	99.01	0.41	GCA_001676395.1	France		2007	cell culture	smaltophilia	-	12	~69	~292
GCA_014489825.1	ASM1448982v1	Stenotrophomonas maltophilia	40324	OK		1064209					NCBI Prokaryotic Genome Annotation Pipeline (PGAP)	2020-02-14	4446452		41	Contig	2020-09-06	JAAIKN01	199093	199093	41	66.5							Illumina MiSeq	University of Illinois at Chicago	PRJNA606341	SAMN14089768	4043	3935	34		Stenotrophomonas maltophilia	99.32	0.42	GCA_014489825.1	United States	Human	2018	Cell culture	smaltophilia	440	5	4	345
GCA_022630615.1	ASM2263061v1	Stenotrophomonas maltophilia	40324	Failed		JL-F-22-1					NCBI Prokaryotic Genome Annotation Pipeline (PGAP)	2022-03-14	4503600		55	Contig	2022-03-19	JALBDF01	199060	199060	55	66.5							Illumina HiSeq	Department of Laboratory Medicine	PRJNA814396	SAMN26589452	4167	4063	22		Stenotrophomonas maltophilia	98.15	0.5	GCA_022630615.1	China	Animal	2016	pure culture	smaltophilia	-	20	26	~232
GCA_037148735.1	ASM3714873v1	Stenotrophomonas maltophilia	40324	OK		MMO-1							4914473		89	Contig	2024-03-14	JBBCSU01	198357	198357	89	66							Illumina NovaSeq	University of Wisconsin-Madison	PRJNA1023190	SAMN37642790					Stenotrophomonas maltophilia	99.1	0.36	GCA_037148735.1			2022	cell culture	smaltophilia	28	4	3	2
GCA_001286925.1	Stenotrophomonas maltophilia mecca isolate	Stenotrophomonas maltophilia	40324	Failed					Mecca		Annotation submitted by KAUST	2015-08-31	4386843		34	Contig	2015-08-31	CWHS01	198115	198115	34	66.5							Illumina Hiseq	KAUST	PRJEB9726	SAMEA3751020	4093	4025	22		Stenotrophomonas maltophilia	97.84	0.38	GCA_001286925.1					smaltophilia	121	72	77	94
GCA_002189565.1	ASM218956v1	Stenotrophomonas maltophilia	40324	OK		SB275					NCBI Prokaryotic Genome Annotation Pipeline (PGAP)	2017-04-06	4573126		46	Contig	2017-06-09	NBYQ01	196365	196365	46	66.5							Illumina MiSeq	Curtin University	PRJNA381519	SAMN06678627	4231	4106	47		Stenotrophomonas maltophilia	99.03	0.26	GCA_002189565.1	Australia		2016		smaltophilia	222	3	96	166
GCA_003057835.2	ASM305783v2	Stenotrophomonas maltophilia	40324	OK		17307							4476797		45	Contig	2019-08-07	PYBT02	195024	195024	45	66.5							Illumina MiSeq	Universidade do Estado do Rio de Janeiro	PRJNA439221	SAMN08742775					Stenotrophomonas maltophilia	98.98	0.36	GCA_003057835.2	Brazil	Human	2014		smaltophilia	-	~21	4	~232
GCA_024126675.1	ASM2412667v1	Stenotrophomonas maltophilia	40324	Inconclusive		S 297-4					NCBI Prokaryotic Genome Annotation Pipeline (PGAP)	2022-06-28	4235090		60	Contig	2022-07-03	JAMYCQ01	193640	193640	60	67							Illumina HiSeq	Palacky University Olomouc	PRJNA844552	SAMN29162807	3865	3759	22		Stenotrophomonas maltophilia	95.5	0.6	GCA_024126675.1	Czechia		2020	whole organism	smaltophilia	-	14	~102	~166
GCA_025461475.1	ASM2546147v1	Stenotrophomonas maltophilia	40324	Inconclusive		34_FDSW202186541-1r-8					NCBI Prokaryotic Genome Annotation Pipeline (PGAP)	2020-12-10	4558704		65	Scaffold	2022-09-28	JAEDVQ01	193045	281579	54	66.5							Illumina	Chinese PLA General Hospital	PRJNA675378	SAMN16706854	4216	4087	50		Stenotrophomonas maltophilia	97.82	0.58	GCA_025461475.1	China	Human	2020	metagenomic assembly	smaltophilia	573	74	79	405
GCA_049384945.1	ASM4938494v1	Stenotrophomonas maltophilia	40324	OK		CASM95							4507285		56	Contig	2025-04-08	JBMRFP01	191879	191879	56	66.5							Illumina MiSeq	Lebanese American university	PRJNA1017353	SAMN39200954					Stenotrophomonas maltophilia	98.72	0.14	GCA_049384945.1	Lebanon	Human	2022	Whole organism	smaltophilia	-	~1	1	307
GCA_049384655.1	ASM4938465v1	Stenotrophomonas maltophilia	40324	OK		CASM35							4774378		69	Contig	2025-04-08	JBMRFX01	190963	190963	69	66.5							Illumina MiSeq	Lebanese American university	PRJNA1017353	SAMN39200965					Stenotrophomonas maltophilia	98.83	1.02	GCA_049384655.1	Lebanon	Human	2022	Whole organism	smaltophilia	138	4	22	82
GCA_047528755.1	ASM4752875v1	Stenotrophomonas maltophilia	40324	OK		PS3Manimalfeces3					NCBI Prokaryotic Genome Annotation Pipeline (PGAP)	2025-02-04	4571517		80	Scaffold	2025-02-09	JBLJCD01	182959	203058	75	66.5							Illumina HiSeq	South China Agricultural University	PRJNA1021388	SAMN46432949	4267	4157	27		Stenotrophomonas maltophilia	98.58	0.23	GCA_047528755.1	China		2022		smaltophilia	500	1	4	18
GCA_008553765.1	ASM855376v1	Stenotrophomonas maltophilia	40324	Inconclusive		ptp 12.25							4765472		45	Scaffold	2019-09-18	VSDP01	179424	243816	32	66							Illumina HiSeq	National University of Malaysia	PRJNA560476	SAMN12586753					Stenotrophomonas maltophilia	98.45	0.73	GCA_008553765.1	Malaysia		2017		smaltophilia	-	88	9	~212
GCA_040704805.1	ASM4070480v1	Stenotrophomonas maltophilia	40324	OK		EX2C4P3					NCBI Prokaryotic Genome Annotation Pipeline (PGAP)	2024-07-09	4917141		129	Contig	2024-07-14	JBFCWV01	179000	179000	129	66.5							Illumina NovaSeq	CIISA - Centre of Interdisciplinary Research in Animal Health, Faculty of Veterinary Medicine, Unive	PRJNA1131754	SAMN42318126	4552	4430	49		Stenotrophomonas maltophilia	98.9	1.09	GCA_040704805.1	Portugal		2023		smaltophilia	27	3	1	1
GCA_047497475.1	ASM4749747v1	Stenotrophomonas maltophilia	40324	Inconclusive		FR015							4336454		54	Contig	2025-02-06	JAXAXN01	175474	175474	54	67							Illumina NextSeq	Fujita Health University School of Medicine	PRJNA1040422	SAMN38257313					Stenotrophomonas maltophilia	96.29	1.08	GCA_047497475.1	Japan	Human	2022		smaltophilia	-	~116	~180	~440
GCA_022630935.1	ASM2263093v1	Stenotrophomonas maltophilia	40324	OK		NMG-F-34-1					NCBI Prokaryotic Genome Annotation Pipeline (PGAP)	2022-03-14	4659970		56	Contig	2022-03-19	JALBDT01	175355	175355	56	66.5							Illumina HiSeq	Department of Laboratory Medicine	PRJNA814396	SAMN26589466	4260	4150	26		Stenotrophomonas maltophilia	98.9	0.28	GCA_022630935.1	China	Animal	2016	pure culture	smaltophilia	-	1	1	307
GCA_034809165.1	ASM3480916v1	Stenotrophomonas maltophilia	40324	Inconclusive		CASM76							4647902		54	Contig	2023-12-28	JAVTOH01	173894	173894	54	66.5							Illumina MiSeq	Lebanese American university	PRJNA1017353	SAMN37523155					Stenotrophomonas maltophilia	98.39	1.01	GCA_034809165.1	Lebanon	Human	2022	Whole organism	smaltophilia	34	30	10	10
GCA_004522525.1	ASM452252v1	Stenotrophomonas maltophilia	40324	Failed		STN-AUH4							4461864		72	Contig	2019-03-29	SESO01	173764	173764	72	66.5							Illumina MiSeq	Lebanese American University	PRJNA517126	SAMN10819966					Stenotrophomonas maltophilia	98.91	0.45	GCA_004522525.1	Lebanon	Human	2018	Bacteria	smaltophilia	319	13	90	249
GCA_021554335.1	ASM2155433v1	Stenotrophomonas maltophilia	40324	OK		SM-17					NCBI Prokaryotic Genome Annotation Pipeline (PGAP)	2020-01-14	4741497		46	Contig	2022-01-21	JAAAFG01	173455	173455	46	66.5							Illumina MiSeq	the First Affiliated Hospital of Anhui Medical University	PRJNA600614	SAMN13826884	4395	4261	50		Stenotrophomonas maltophilia	99.04	0.93	GCA_021554335.1	China	Human	2017	cell culture	smaltophilia	-	3	~4	24
GCA_021554375.1	ASM2155437v1	Stenotrophomonas maltophilia	40324	OK		SM-18					NCBI Prokaryotic Genome Annotation Pipeline (PGAP)	2020-01-14	4742314		47	Contig	2022-01-21	JAAAFH01	173455	173455	47	66.5							Illumina MiSeq	the First Affiliated Hospital of Anhui Medical University	PRJNA600615	SAMN13826906	4397	4262	50		Stenotrophomonas maltophilia	99.04	0.93	GCA_021554375.1	China	Human	2017	cell culture	smaltophilia	-	3	~4	24
GCA_025461895.1	ASM2546189v1	Stenotrophomonas maltophilia	40324	Inconclusive		13_FDSW202186518-1r-8					NCBI Prokaryotic Genome Annotation Pipeline (PGAP)	2020-12-10	4911023		64	Scaffold	2022-09-28	JAEDWK01	173389	1126255	33	66							Illumina	Chinese PLA General Hospital	PRJNA675378	SAMN16706833	4547	4402	64		Stenotrophomonas maltophilia	98.45	1.37	GCA_025461895.1	China	Human	2020	metagenomic assembly	smaltophilia	570	177	215	415
GCA_021139765.1	ASM2113976v1	Stenotrophomonas maltophilia	40324	OK		KJ					NCBI Prokaryotic Genome Annotation Pipeline (PGAP)	2021-09-15	4879596		74	Scaffold	2021-12-09	JAIQXD01	167801	182983	70	66.5							Illumina MiSeq	National Yang Ming Chiao Tung University	PRJNA761510	SAMN21353060	4580	4475	30		Stenotrophomonas maltophilia	99.1	0.82	GCA_021139765.1	Taiwan	Human	2003		smaltophilia	-	4	~76	~291
GCA_022750955.1	ASM2275095v1	Stenotrophomonas maltophilia	40324	OK		112/1							4677932		65	Scaffold	2022-03-29	JAKJRG01	167304	186607	57	66.5							MGI	Pirogov Russian National Research Medical University	PRJNA799609	SAMN25182275					Stenotrophomonas maltophilia	98.65	0.19	GCA_022750955.1	Russia	Human	2020	Whole organism	smaltophilia	822	5	22	9
GCA_003062375.2	ASM306237v2	Stenotrophomonas maltophilia	40324	OK		16185							4477086		49	Contig	2019-05-28	PYHN02	166323	166323	49	66.5							Illumina MiSeq	Universidade do Estado do Rio de Janeiro	PRJNA439221	SAMN08767397					Stenotrophomonas maltophilia	98.98	0.36	GCA_003062375.2	Brazil	Human	2013		smaltophilia	-	~21	4	~232
GCA_022630625.1	ASM2263062v1	Stenotrophomonas maltophilia	40324	OK		JL-F-14					NCBI Prokaryotic Genome Annotation Pipeline (PGAP)	2022-03-14	4737912		69	Contig	2022-03-19	JALBDD01	166194	166194	69	66.5							Illumina HiSeq	Department of Laboratory Medicine	PRJNA814396	SAMN26589450	4421	4323	17		Stenotrophomonas maltophilia	99.12	0.73	GCA_022630625.1	China	Animal	2016	pure culture	smaltophilia	-	3	1	367
GCA_003062365.2	ASM306236v2	Stenotrophomonas maltophilia	40324	OK		15180							4474562		52	Contig	2019-05-28	PYHM02	165645	165645	52	66.5							Illumina MiSeq	Universidade do Estado do Rio de Janeiro	PRJNA439221	SAMN08767386					Stenotrophomonas maltophilia	98.98	0.36	GCA_003062365.2	Brazil	Human	2012		smaltophilia	-	~21	4	~232
GCA_018917605.1	ASM1891760v1	Stenotrophomonas maltophilia	40324	OK		N82					NCBI Prokaryotic Genome Annotation Pipeline (PGAP)	2021-06-11	4695583		57	Contig	2021-06-16	JAHLOX01	164295	164295	57	66.5							Illumina	The Institute of Microbiology of the Chinese Academy of Sciences	PRJNA733006	SAMN19374041	4302	4175	52		Stenotrophomonas maltophilia	98.92	0.72	GCA_018917605.1	China		2019	cell culture	smaltophilia	27	3	1	1
GCA_017287835.1	ASM1728783v1	Stenotrophomonas maltophilia	40324	Failed		15972					NCBI Prokaryotic Genome Annotation Pipeline (PGAP)	2021-03-02	4480690		56	Contig	2021-03-07	JAFKRA01	160709	160709	56	66.5							Illumina MiSeq	Cepheid	PRJNA701275	SAMN17860416	4130	3993	55		Stenotrophomonas maltophilia	98.36	0.53	GCA_017287835.1	Nigeria	Human	2018	isolate	smaltophilia	621	13	28	25
GCA_006120755.1	ASM612075v1	Stenotrophomonas maltophilia	40324	OK		SMYN44					NCBI Prokaryotic Genome Annotation Pipeline (PGAP)	2019-04-09	4666192		62	Scaffold	2019-04-30	SRVQ01	158148	193858	56	66.5							Illumina HiSeq	SOUTHWEST MEDICAL UNIVERSITY	PRJNA529971	SAMN11289624	4321	4182	68		Stenotrophomonas maltophilia	98.86	0.35	GCA_006120755.1	China	Human	2017	urine	smaltophilia	31	3	4	24
GCA_022630865.1	ASM2263086v1	Stenotrophomonas maltophilia	40324	OK		NMG-F-17					NCBI Prokaryotic Genome Annotation Pipeline (PGAP)	2022-03-14	4657304		72	Contig	2022-03-19	JALBDO01	157168	157168	72	66.5							Illumina HiSeq	Department of Laboratory Medicine	PRJNA814396	SAMN26589461	4260	4155	25		Stenotrophomonas maltophilia	98.9	0.28	GCA_022630865.1	China	Animal	2016	pure culture	smaltophilia	-	1	1	307
GCA_977063385.1	LMG26824	Stenotrophomonas maltophilia	40324	OK					ERC000011:1.3		Annotation submitted by Ghent University Laboratory	2025-11-16	4619427		52	Contig	2025-11-20	CDRUGY01	155725	155725	52	66.5							Illumina	Ghent University Laboratory	PRJEB91432	SAMEA120399399	4270	4193			Stenotrophomonas maltophilia	98.64	0.64	GCA_977063385.1	Italy		1998		smaltophilia	-	3	1	84
GCA_047528475.1	ASM4752847v1	Stenotrophomonas maltophilia	40324	OK		PS3Manimalfeces4					NCBI Prokaryotic Genome Annotation Pipeline (PGAP)	2025-02-04	4564856		63	Scaffold	2025-02-09	JBLJCC01	152255	200862	56	66.5							Illumina HiSeq	South China Agricultural University	PRJNA1021388	SAMN46432950	4253	4143	27		Stenotrophomonas maltophilia	98.58	0.17	GCA_047528475.1	China		2022		smaltophilia	500	1	4	18
GCA_040704915.1	ASM4070491v1	Stenotrophomonas maltophilia	40324	OK		C6EE4A1					NCBI Prokaryotic Genome Annotation Pipeline (PGAP)	2024-07-09	5050327		218	Contig	2024-07-14	JBFCWO01	151990	151990	218	66							Illumina NovaSeq	CIISA - Centre of Interdisciplinary Research in Animal Health, Faculty of Veterinary Medicine, Unive	PRJNA1131754	SAMN42318114	4805	4672	53		Stenotrophomonas maltophilia	98.84	0.99	GCA_040704915.1	Portugal		2023		smaltophilia	5	5	22	9
GCA_013464125.1	ASM1346412v1	Stenotrophomonas maltophilia	40324	Inconclusive		OG156					NCBI Prokaryotic Genome Annotation Pipeline (PGAP)	2018-09-28	4795669		68	Contig	2020-07-22	RAUE01	150813	150813	68	66							NextSeq 500	Universitat Autonoma de Barcelona	PRJNA295129	SAMN10131049	4510	4342	97		Stenotrophomonas maltophilia	99.08	0.86	GCA_013464125.1	Slovenia	Human	2012		smaltophilia	130	19	82	103
GCA_004793415.1	ASM479341v1	Stenotrophomonas maltophilia	40324	Inconclusive		SMYN41					NCBI Prokaryotic Genome Annotation Pipeline (PGAP)	2019-04-09	4897188		50	Contig	2019-04-14	SRZW01	150417	150417	50	66.5							Illumina HiSeq	SOUTHWEST MEDICAL UNIVERSITY	PRJNA529968	SAMN11289620	4608	4452	86		Stenotrophomonas maltophilia	98.6	0.5	GCA_004793415.1	China	Human	2017	urine	smaltophilia	-	101	~142	~337
GCA_017581785.1	ASM1758178v1	Stenotrophomonas maltophilia	40324	Failed		16001					NCBI Prokaryotic Genome Annotation Pipeline (PGAP)	2021-03-19	4503124		69	Scaffold	2021-03-24	JAGFEA01	148887	188352	67	66.5							Illumina MiSeq	Cepheid	PRJNA701275	SAMN17860438	4166	3989	88		Stenotrophomonas maltophilia	97.73	0.74	GCA_017581785.1	Nigeria	Human	2018	isolate	smaltophilia	621	13	28	25
GCA_017287995.1	ASM1728799v1	Stenotrophomonas maltophilia	40324	Failed		15971					NCBI Prokaryotic Genome Annotation Pipeline (PGAP)	2021-03-02	4483848		65	Contig	2021-03-07	JAFKQZ01	148687	148687	65	66.5							Illumina MiSeq	Cepheid	PRJNA701275	SAMN17860415	4136	3991	58		Stenotrophomonas maltophilia	98.36	0.53	GCA_017287995.1	Nigeria	Human	2018	isolate	smaltophilia	621	13	28	25
GCA_052747815.1	ASM5274781v1	Stenotrophomonas maltophilia	40324	OK		CMC KSP 5304					NCBI Prokaryotic Genome Annotation Pipeline (PGAP)	2025-09-15	4665443		57	Contig	2025-09-20	JBRAME01	146607	146607	57	66.5							Illumina	Christian Medical College	PRJNA1328458	SAMN51336246	4326	4216	34		Stenotrophomonas maltophilia	99.07	0.35	GCA_052747815.1	India	Human	2025		smaltophilia	-	4	3	291
GCA_013464035.1	ASM1346403v1	Stenotrophomonas maltophilia	40324	Failed		PU101					NCBI Prokaryotic Genome Annotation Pipeline (PGAP)	2018-09-28	4658515		68	Contig	2020-07-22	RATY01	146592	146592	68	66							NextSeq 500	Universitat Autonoma de Barcelona	PRJNA295129	SAMN10131055	4300	4142	84		Stenotrophomonas maltophilia	97.44	1.15	GCA_013464035.1	Belgium	Human	2012		smaltophilia	125	21	26	98
GCA_049206945.1	ASM4920694v1	Stenotrophomonas maltophilia	40324	Inconclusive		M4							4271788		53	Scaffold	2025-04-01	JBLZPX01	146470	247678	30	67							Illumina MiSeq	University of British Columbia	PRJNA1165332	SAMN44016641					Stenotrophomonas maltophilia	90.13	4.04	GCA_049206945.1	Canada	Animal	2019		smaltophilia	-	~37	~38	~201
GCA_049384925.1	ASM4938492v1	Stenotrophomonas maltophilia	40324	Inconclusive		CASM98							4980389		81	Contig	2025-04-08	JBMRFQ01	146446	146446	81	65.5							Illumina MiSeq	Lebanese American university	PRJNA1017353	SAMN39200955					Stenotrophomonas maltophilia	98.55	1.26	GCA_049384925.1	Lebanon	Human	2022	Whole organism	smaltophilia	-	~187	~72	495
GCA_040704865.1	ASM4070486v1	Stenotrophomonas maltophilia	40324	OK		C10R8A1					NCBI Prokaryotic Genome Annotation Pipeline (PGAP)	2024-07-09	4837065		139	Contig	2024-07-14	JBFCWQ01	144666	144666	139	66.5							Illumina NovaSeq	CIISA - Centre of Interdisciplinary Research in Animal Health, Faculty of Veterinary Medicine, Unive	PRJNA1131754	SAMN42318116	4537	4409	47		Stenotrophomonas maltophilia	98.47	0.49	GCA_040704865.1	Portugal	Human	2023		smaltophilia	84	3	1	82
GCA_041076415.1	ASM4107641v1	Stenotrophomonas maltophilia	40324	Inconclusive		C1DE8A3					NCBI Prokaryotic Genome Annotation Pipeline (PGAP)	2024-07-31	4659678		374	Contig	2024-08-06	JBFUNU01	144578	144578	374	66.5							Illumina NovaSeq	CIISA - Centre of Interdisciplinary Research in Animal Health, Faculty of Veterinary Medicine, Unive	PRJNA1131754	SAMN42318113	4469	4368	21		Stenotrophomonas maltophilia	98.81	1.76	GCA_041076415.1	Portugal		2023		smaltophilia	-	~187	205	~507
GCA_001542395.1	ASM154239v1	Stenotrophomonas maltophilia	40324	OK		PG157					NCBI Prokaryotic Genome Annotation Pipeline (PGAP)	2015-11-18	4949420		76	Contig	2016-01-28	LNIW01	144111	144111	76	66.5							Illumina MiSeq	Universitat Autonoma de Barcelona	PRJNA295129	SAMN04260440	4576	4446	49		Stenotrophomonas maltophilia	98.48	0.49	GCA_001542395.1	Slovenia	Human	2011		smaltophilia	131	5	83	104
GCA_040704995.1	ASM4070499v1	Stenotrophomonas maltophilia	40324	OK		ER3F8A1					NCBI Prokaryotic Genome Annotation Pipeline (PGAP)	2024-07-09	4695700		116	Contig	2024-07-14	JBFCWU01	143590	143590	116	66.5							Illumina NovaSeq	CIISA - Centre of Interdisciplinary Research in Animal Health, Faculty of Veterinary Medicine, Unive	PRJNA1131754	SAMN42318125	4328	4208	40		Stenotrophomonas maltophilia	98.75	0.46	GCA_040704995.1	Portugal		2023		smaltophilia	120	3	4	18
GCA_002738635.1	ASM273863v1	Stenotrophomonas maltophilia	40324	OK		ZC_2007							4355949		79	Contig	2017-10-31	MQWN01	143022	143022	79	66.5							Illumina MiSeq	University of Trento	PRJNA350620	SAMN06019652					Stenotrophomonas maltophilia	97.2	0.33	GCA_002738635.1	Italy	Human	2007		smaltophilia	-	1	96	~232
GCA_013463485.1	ASM1346348v1	Stenotrophomonas maltophilia	40324	Inconclusive		OU111					NCBI Prokaryotic Genome Annotation Pipeline (PGAP)	2018-09-28	4441446		63	Contig	2020-07-22	RASX01	141962	141962	63	66.5							NextSeq 500	Universitat Autonoma de Barcelona	PRJNA295129	SAMN10131082	4071	3943	54		Stenotrophomonas maltophilia	95.02	1.64	GCA_013463485.1	Belgium	Human	2012		smaltophilia	127	14	91	100
GCA_017292165.1	ASM1729216v1	Stenotrophomonas maltophilia	40324	Failed		15950					NCBI Prokaryotic Genome Annotation Pipeline (PGAP)	2021-03-02	4500852		72	Scaffold	2021-03-07	JAFKQR01	141598	141633	71	66.5							Illumina MiSeq	Cepheid	PRJNA701275	SAMN17860398	4179	3999	96		Stenotrophomonas maltophilia	97.92	0.74	GCA_017292165.1	Nigeria	Human	2017	isolate	smaltophilia	621	13	28	25
GCA_045310455.1	ASM4531045v1	Stenotrophomonas maltophilia	40324	Inconclusive		AF-22b-1005.2					Annotation submitted by All-Russian atlas of soil microorganisms, as a basis for the search for new antimicrobial producers and enzymes with unique properties	2024-10-10	4740780		58	Contig	2024-11-25	JBHGCF01	141278	141278	58	66.5							Illumina NovaSeq	The Institute of Chemical Biology and Fundamental Medicine SB RAS	PRJNA1146973	SAMN43172742	4356	4251	29		Stenotrophomonas maltophilia	97.66	1.18	GCA_045310455.1	Russia		2022		smaltophilia	-	~43	~13	~492
GCA_025461635.1	ASM2546163v1	Stenotrophomonas maltophilia	40324	Failed		26_FDSW202186542-1r-8					NCBI Prokaryotic Genome Annotation Pipeline (PGAP)	2020-12-10	4587877		72	Scaffold	2022-09-28	JAEDVX01	141225	174798	52	66.5							Illumina	Chinese PLA General Hospital	PRJNA675378	SAMN16706846	4198	4076	35		Stenotrophomonas maltophilia	99.05	0.09	GCA_025461635.1	China	Human	2020	metagenomic assembly	smaltophilia	567	12	27	352
GCA_049385395.1	ASM4938539v1	Stenotrophomonas maltophilia	40324	OK		CASM99							4500455		87	Contig	2025-04-08	JBMRFD01	139835	139835	87	66.5							Illumina MiSeq	Lebanese American university	PRJNA1017353	SAMN39201050					Stenotrophomonas maltophilia	99.15	0.29	GCA_049385395.1	Lebanon	Human	2022	Whole organism	smaltophilia	-	3	4	~232
GCA_036318975.1	ASM3631897v1	Stenotrophomonas maltophilia	40324	OK		SMYL104							5030460		59	Scaffold	2024-01-31	JAWIUC01	139373	183054	42	66.5							Illumina HiSeq	Chinese Center for Disease Control and Prevention	PRJNA1019301	SAMN37432930					Stenotrophomonas maltophilia	98.77	0.46	GCA_036318975.1	China	Human	2023	trachea tube	smaltophilia	31	3	4	24
GCA_003244615.1	ASM324461v1	Stenotrophomonas maltophilia	40324	Inconclusive		SM-3123					NCBI Prokaryotic Genome Annotation Pipeline (PGAP)	2016-05-17	4018217		114	Contig	2018-06-18	LXXY01	138936	138936	114	67							Illumina MiSeq	CSIR-Institute of Microbial Technology	PRJNA321249	SAMN04978506	3654	3491	89		Stenotrophomonas maltophilia	91.28	0.87	GCA_003244615.1	India	Human	2010	Microbe	smaltophilia	-	97	102	473
GCA_017582605.1	ASM1758260v1	Stenotrophomonas maltophilia	40324	Failed		15989					NCBI Prokaryotic Genome Annotation Pipeline (PGAP)	2021-03-19	4482344		70	Contig	2021-03-24	JAGFDS01	138777	138777	70	66.5							Illumina MiSeq	Cepheid	PRJNA701275	SAMN17860430	4130	3988	59		Stenotrophomonas maltophilia	98.36	0.54	GCA_017582605.1	Nigeria	Human	2017	isolate	smaltophilia	621	13	28	25
GCA_002277735.1	ASM227773v1	Stenotrophomonas maltophilia	40324	Failed		DF07					NCBI Prokaryotic Genome Annotation Pipeline (PGAP)	2017-06-21	4801842	5	159	Scaffold	2017-08-29	NJGC01	138127	142279	154	66							Illumina MiSeq	University of Houston	PRJNA390911	SAMN07253293	4522	4351	84		Stenotrophomonas maltophilia	99.26	1.37	GCA_002277735.1	United States		2017	cell culture	smaltophilia	-	13	28	~438
GCA_001858265.1	ASM185826v1	Stenotrophomonas maltophilia	40324	Inconclusive		R5G					NCBI Prokaryotic Genome Annotation Pipeline (PGAP)	2016-09-15	4992669		79	Contig	2016-11-01	MJAS01	138000	138000	79	66							Illumina MiSeq	University of Malaya	PRJNA329467	SAMN05413110	4559	4438	41		Stenotrophomonas maltophilia	98.53	1.08	GCA_001858265.1	Malaysia	Human	2013	Whole genome assembly	smaltophilia	-	16	80	~371
GCA_002738705.1	ASM273870v1	Stenotrophomonas maltophilia	40324	OK		ZC_2008							4354099		67	Contig	2017-10-31	MQWO01	137737	137737	67	66.5							Illumina MiSeq	University of Trento	PRJNA350620	SAMN06019653					Stenotrophomonas maltophilia	97.17	0.46	GCA_002738705.1	Italy	Human	2008		smaltophilia	-	1	96	~232
GCA_002738805.1	ASM273880v1	Stenotrophomonas maltophilia	40324	OK		ZC_2013_STM2							4348950		86	Contig	2017-10-31	MQWV01	137736	137736	86	66.5							Illumina MiSeq	University of Trento	PRJNA350620	SAMN06019660					Stenotrophomonas maltophilia	97.21	0.37	GCA_002738805.1	Italy	Human	2013		smaltophilia	-	1	96	~232
GCA_024128235.1	ASM2412823v1	Stenotrophomonas maltophilia	40324	OK		S 249-2					NCBI Prokaryotic Genome Annotation Pipeline (PGAP)	2022-06-28	4595434		78	Contig	2022-07-03	JAMYCO01	137413	137413	78	66.5							Illumina HiSeq	Palacky University Olomouc	PRJNA844552	SAMN29162805	4259	4165	18		Stenotrophomonas maltophilia	99.15	0.45	GCA_024128235.1	Czechia		2020	whole organism	smaltophilia	-	1	1	307
GCA_017582325.1	ASM1758232v1	Stenotrophomonas maltophilia	40324	Failed		16022					NCBI Prokaryotic Genome Annotation Pipeline (PGAP)	2021-03-19	4479014		63	Contig	2021-03-24	JAGFEL01	137062	137062	63	66.5							Illumina MiSeq	Cepheid	PRJNA701275	SAMN17860450	4124	3973	68		Stenotrophomonas maltophilia	97.78	0.5	GCA_017582325.1	Nigeria	Human	2018	isolate	smaltophilia	621	13	28	25
GCA_047497925.1	ASM4749792v1	Stenotrophomonas maltophilia	40324	Inconclusive		FR017							4713129		93	Contig	2025-02-06	JAXAYL01	136749	136749	93	66.5							Illumina NextSeq	Fujita Health University School of Medicine	PRJNA1040422	SAMN38257278					Stenotrophomonas maltophilia	99.35	0.28	GCA_047497925.1	Japan	Human	2022		smaltophilia	342	19	150	257
GCA_022630735.1	ASM2263073v1	Stenotrophomonas maltophilia	40324	OK		NMG-F-4					NCBI Prokaryotic Genome Annotation Pipeline (PGAP)	2022-03-14	4662270		83	Contig	2022-03-19	JALBDK01	135644	135644	83	66.5							Illumina HiSeq	Department of Laboratory Medicine	PRJNA814396	SAMN26589457	4258	4148	25		Stenotrophomonas maltophilia	98.9	0.28	GCA_022630735.1	China	Animal	2016	pure culture	smaltophilia	-	1	1	307
GCA_022750875.1	ASM2275087v1	Stenotrophomonas maltophilia	40324	OK		159/1							4902854		112	Scaffold	2022-03-29	JAKJRJ01	134978	165247	98	66.5							MGI	Pirogov Russian National Research Medical University	PRJNA799609	SAMN25182278					Stenotrophomonas maltophilia	98.71	0.24	GCA_022750875.1	Russia	Human	2020	Whole organism	smaltophilia	4	1	4	7
GCA_049385685.1	ASM4938568v1	Stenotrophomonas maltophilia	40324	OK		CASM32							4765366		71	Contig	2025-04-08	JBMREW01	134097	134097	71	66.5							Illumina MiSeq	Lebanese American university	PRJNA1017353	SAMN39201043					Stenotrophomonas maltophilia	98.83	0.99	GCA_049385685.1	Lebanon	Human	2022	Whole organism	smaltophilia	138	4	22	82
GCA_002738885.1	ASM273888v1	Stenotrophomonas maltophilia	40324	OK		CV_2003_STM2							4869364		92	Scaffold	2017-10-31	MQWY01	133771	133771	91	66.5							Illumina MiSeq	University of Trento	PRJNA350620	SAMN06019663					Stenotrophomonas maltophilia	98.58	0.54	GCA_002738885.1	Italy	Human	2003		smaltophilia	5	5	22	9
GCA_022630715.1	ASM2263071v1	Stenotrophomonas maltophilia	40324	OK		JL-F-29					NCBI Prokaryotic Genome Annotation Pipeline (PGAP)	2022-03-14	4575161		96	Contig	2022-03-19	JALBDH01	133455	133455	96	66.5							Illumina HiSeq	Department of Laboratory Medicine	PRJNA814396	SAMN26589454	4236	4138	16		Stenotrophomonas maltophilia	99.23	0.68	GCA_022630715.1	China	Animal	2016	pure culture	smaltophilia	-	3	104	~332
GCA_047497545.1	ASM4749754v1	Stenotrophomonas maltophilia	40324	Inconclusive		CR047							4124998		62	Contig	2025-02-06	JAXAXT01	131933	131933	62	67							Illumina NextSeq	Fujita Health University School of Medicine	PRJNA1040422	SAMN38257304					Stenotrophomonas maltophilia	95.51	0.94	GCA_047497545.1	Japan	Human	2020		smaltophilia	-	97	102	134?
GCA_002740175.1	ASM274017v1	Stenotrophomonas maltophilia	40324	OK		GC_2014_STM2							4686641		91	Scaffold	2017-10-31	MQZF01	131596	131596	90	66.5							Illumina MiSeq	University of Trento	PRJNA350620	SAMN06019723					Stenotrophomonas maltophilia	98.98	0.21	GCA_002740175.1	Italy	Human	2014		smaltophilia	91	3	73	89
GCA_013464045.1	ASM1346404v1	Stenotrophomonas maltophilia	40324	Failed		OU148					NCBI Prokaryotic Genome Annotation Pipeline (PGAP)	2018-09-28	4604315		72	Contig	2020-07-22	RAUA01	131228	131228	72	66							NextSeq 500	Universitat Autonoma de Barcelona	PRJNA295129	SAMN10131053	4270	4131	68		Stenotrophomonas maltophilia	98.31	0.62	GCA_013464045.1	Belgium	Human	2012		smaltophilia	87	69	26	85
GCA_025461945.1	ASM2546194v1	Stenotrophomonas maltophilia	40324	Failed		12_FDSW202186515-1r-8					NCBI Prokaryotic Genome Annotation Pipeline (PGAP)	2020-12-10	4908245		84	Scaffold	2022-09-28	JAEDWL01	131092	486664	41	66							Illumina	Chinese PLA General Hospital	PRJNA675378	SAMN16706832	4555	4440	37		Stenotrophomonas maltophilia	98.31	0.67	GCA_025461945.1	China	Human	2020	metagenomic assembly	smaltophilia	87	69	26	85
GCA_049385245.1	ASM4938524v1	Stenotrophomonas maltophilia	40324	OK		CASM48							4848683		72	Contig	2025-04-08	JBMRFI01	129738	129738	72	66.5							Illumina MiSeq	Lebanese American university	PRJNA1017353	SAMN39201055					Stenotrophomonas maltophilia	98.95	1.38	GCA_049385245.1	Lebanon	Human	2022	Whole organism	smaltophilia	138	4	22	82
GCA_029543165.1	ASM2954316v1	Stenotrophomonas maltophilia	40324	Inconclusive		CC					NCBI Prokaryotic Genome Annotation Pipeline (PGAP)	2023-03-31	4936495		62	Contig	2023-04-03	JARPOH01	129634	129634	62	66							Illumina NextSeq	Harbin Institue of Technology(Shenzhen)	PRJNA948127	SAMN33875084	4555	4454	28		Stenotrophomonas maltophilia	98.75	1.19	GCA_029543165.1	China		2022	single cell	smaltophilia	-	16	9	118
GCA_022630635.1	ASM2263063v1	Stenotrophomonas maltophilia	40324	OK		JL-F-26-1					NCBI Prokaryotic Genome Annotation Pipeline (PGAP)	2022-03-14	4587496		94	Contig	2022-03-19	JALBDG01	128352	128352	94	66.5							Illumina HiSeq	Department of Laboratory Medicine	PRJNA814396	SAMN26589453	4251	4141	24		Stenotrophomonas maltophilia	99.41	0.25	GCA_022630635.1	China	Animal	2016	pure culture	smaltophilia	-	1	96	82
GCA_036318965.1	ASM3631896v1	Stenotrophomonas maltophilia	40324	OK		SMYL103							4752237		79	Scaffold	2024-01-31	JAWIUB01	128051	142913	57	66.5							Illumina HiSeq	Chinese Center for Disease Control and Prevention	PRJNA1019301	SAMN37432929					Stenotrophomonas maltophilia	98.96	0.41	GCA_036318965.1	China	Human	2023	sputum	smaltophilia	31	3	4	24
GCA_002739345.1	ASM273934v1	Stenotrophomonas maltophilia	40324	OK		GC_2008_colB							4736315		96	Scaffold	2017-10-31	MQYW01	127350	127350	95	66.5							Illumina MiSeq	University of Trento	PRJNA350620	SAMN06019714					Stenotrophomonas maltophilia	98.93	0.33	GCA_002739345.1	Italy	Human	2008		smaltophilia	91	3	73	89
GCA_025461795.1	ASM2546179v1	Stenotrophomonas maltophilia	40324	Failed		17_FDSW202186554-1r-8					NCBI Prokaryotic Genome Annotation Pipeline (PGAP)	2020-12-10	4420856		59	Scaffold	2022-09-28	JAEDWG01	127201	281373	36	66.5							Illumina	Chinese PLA General Hospital	PRJNA675378	SAMN16706837	4057	3935	38		Stenotrophomonas maltophilia	98.95	0.25	GCA_025461795.1	China	Human	2020	metagenomic assembly	smaltophilia	564	13	172	399
GCA_041101135.1	ASM4110113v1	Stenotrophomonas maltophilia	40324	OK		HVD1E4P1					NCBI Prokaryotic Genome Annotation Pipeline (PGAP)	2024-08-02	4655229		122	Contig	2024-08-07	JBGBDG01	126099	126099	122	66.5							Illumina NovaSeq	CIISA - Centre of Interdisciplinary Research in Animal Health, Faculty of Veterinary Medicine, Unive	PRJNA1131754	SAMN42945193	4271	4157	31		Stenotrophomonas maltophilia	99.05	0.21	GCA_041101135.1	Portugal		2023		smaltophilia	4	1	4	7
GCA_041076335.1	ASM4107633v1	Stenotrophomonas maltophilia	40324	OK		EX2I4P1					NCBI Prokaryotic Genome Annotation Pipeline (PGAP)	2024-07-31	4717828		138	Contig	2024-08-06	JBFUNZ01	126059	126059	138	66.5							Illumina NovaSeq	CIISA - Centre of Interdisciplinary Research in Animal Health, Faculty of Veterinary Medicine, Unive	PRJNA1131754	SAMN42318127	4366	4250	38		Stenotrophomonas maltophilia	99.32	0.7	GCA_041076335.1	Portugal		2023		smaltophilia	115	3	1	84
GCA_030237125.1	ASM3023712v1	Stenotrophomonas maltophilia	40324	OK		Smal3							4930811		88	Scaffold	2023-06-08	JASJSO01	125638	171740	64	66							Illumina MiSeq	Instituto de Pesquisa Pele Pequeno Principe	PRJNA785542	SAMN35084930					Stenotrophomonas maltophilia	98.77	1.11	GCA_030237125.1	Brazil	Human	2016		smaltophilia	27	3	1	1
GCA_040704815.1	ASM4070481v1	Stenotrophomonas maltophilia	40324	OK		X3Hp4P2					NCBI Prokaryotic Genome Annotation Pipeline (PGAP)	2024-07-09	4715333		140	Contig	2024-07-14	JBFCWX01	124892	124892	140	66.5							Illumina NovaSeq	CIISA - Centre of Interdisciplinary Research in Animal Health, Faculty of Veterinary Medicine, Unive	PRJNA1131754	SAMN42318130	4375	4259	39		Stenotrophomonas maltophilia	99.07	0.7	GCA_040704815.1	Portugal	Human	2023		smaltophilia	115	3	1	84
GCA_025462115.1	ASM2546211v1	Stenotrophomonas maltophilia	40324	Failed		1_FDSW202186528-1r-8					NCBI Prokaryotic Genome Annotation Pipeline (PGAP)	2020-12-10	4424806		72	Scaffold	2022-09-28	JAEDWV01	124877	422092	44	66.5							Illumina	Chinese PLA General Hospital	PRJNA675378	SAMN16706822	4059	3939	46		Stenotrophomonas maltophilia	99.24	0.19	GCA_025462115.1	China	Human	2020	metagenomic assembly	smaltophilia	520	13	27	168
GCA_002739745.1	ASM273974v1	Stenotrophomonas maltophilia	40324	OK		MS_2013							4939558		97	Scaffold	2017-10-31	MQXO01	124530	124530	96	66							Illumina MiSeq	University of Trento	PRJNA350620	SAMN06019679					Stenotrophomonas maltophilia	99.1	0.9	GCA_002739745.1	Italy	Human	2013		smaltophilia	92	1	1	82
GCA_002740395.1	ASM274039v1	Stenotrophomonas maltophilia	40324	OK		SanG_2013							4801791		81	Scaffold	2017-10-31	MQZV01	123778	123778	80	66.5							Illumina MiSeq	University of Trento	PRJNA350620	SAMN06019739					Stenotrophomonas maltophilia	98.47	0.51	GCA_002740395.1	Italy	Human	2013		smaltophilia	84	3	1	82
GCA_002739375.1	ASM273937v1	Stenotrophomonas maltophilia	40324	OK		GC_2012_STM2							4740614		92	Contig	2017-10-31	MQZB01	123704	123704	92	66.5							Illumina MiSeq	University of Trento	PRJNA350620	SAMN06019719					Stenotrophomonas maltophilia	98.65	0.21	GCA_002739375.1	Italy	Human	2012		smaltophilia	91	3	73	89
GCA_049385625.1	ASM4938562v1	Stenotrophomonas maltophilia	40324	OK		CASM36							4739968		114	Contig	2025-04-08	JBMREX01	123658	123658	114	66.5							Illumina MiSeq	Lebanese American university	PRJNA1017353	SAMN39201044					Stenotrophomonas maltophilia	99.32	0.72	GCA_049385625.1	Lebanon	Human	2022	Whole organism	smaltophilia	613	83	96	277
GCA_034809185.1	ASM3480918v1	Stenotrophomonas maltophilia	40324	OK		CASM81							4623891		71	Contig	2023-12-28	JAVTOI01	123217	123217	71	66.5							Illumina MiSeq	Lebanese American university	PRJNA1017353	SAMN37523156					Stenotrophomonas maltophilia	99.32	0.15	GCA_034809185.1	Lebanon	Human	2022	Whole organism	smaltophilia	-	1	35	~380
GCA_041076355.1	ASM4107635v1	Stenotrophomonas maltophilia	40324	OK		ER2F4P2					NCBI Prokaryotic Genome Annotation Pipeline (PGAP)	2024-07-31	4761643		297	Contig	2024-08-06	JBFUNY01	123137	123137	297	66							Illumina NovaSeq	CIISA - Centre of Interdisciplinary Research in Animal Health, Faculty of Veterinary Medicine, Unive	PRJNA1131754	SAMN42318122	4495	4370	43		Stenotrophomonas maltophilia	99.32	0.96	GCA_041076355.1	Portugal		2023		smaltophilia	115	3	1	84
GCA_002739855.1	ASM273985v1	Stenotrophomonas maltophilia	40324	Inconclusive		TG_2012_STM1							4349116		72	Contig	2017-10-31	MQYA01	122934	122934	72	67							Illumina MiSeq	University of Trento	PRJNA350620	SAMN06019691					Stenotrophomonas maltophilia	98.71	0.25	GCA_002739855.1	Italy	Human	2012		smaltophilia	184	91	98	126
GCA_040704795.1	ASM4070479v1	Stenotrophomonas maltophilia	40324	OK		X4Hp8P1					NCBI Prokaryotic Genome Annotation Pipeline (PGAP)	2024-07-09	4731578		190	Contig	2024-07-14	JBFCWY01	122561	122561	190	66.5							Illumina NovaSeq	CIISA - Centre of Interdisciplinary Research in Animal Health, Faculty of Veterinary Medicine, Unive	PRJNA1131754	SAMN42318131	4412	4295	39		Stenotrophomonas maltophilia	99.32	1.24	GCA_040704795.1	Portugal	Human	2023		smaltophilia	115	3	1	84
GCA_002740105.1	ASM274010v1	Stenotrophomonas maltophilia	40324	OK		GC_2014_STM1							4629761		94	Scaffold	2017-10-31	MQZE01	122444	122444	92	66.5							Illumina MiSeq	University of Trento	PRJNA350620	SAMN06019722					Stenotrophomonas maltophilia	97.7	0.1	GCA_002740105.1	Italy	Human	2014		smaltophilia	91	3	73	89
GCA_004920835.1	ASM492083v1	Stenotrophomonas maltophilia	40324	Inconclusive		NEC1					NCBI Prokaryotic Genome Annotation Pipeline (PGAP)	2018-05-11	4559750		81	Contig	2019-04-29	QFHO01	122165	122165	81	66							Illumina MiSeq	Virginia Polytechnic Institute and State University	PRJNA453403	SAMN08978021	4234	4086	70		Stenotrophomonas maltophilia	98.79	0.76	GCA_004920835.1	United States		2016	cell culture	smaltophilia	-	~50	48	~482
GCA_017287615.1	ASM1728761v1	Stenotrophomonas maltophilia	40324	Failed		15982					NCBI Prokaryotic Genome Annotation Pipeline (PGAP)	2021-03-02	4476389		72	Contig	2021-03-07	JAFKRE01	121911	121911	72	66.5							Illumina MiSeq	Cepheid	PRJNA701275	SAMN17860424	4116	3977	54		Stenotrophomonas maltophilia	98.36	0.5	GCA_017287615.1	Nigeria	Human	2017	isolate	smaltophilia	621	13	28	25
GCA_047497455.1	ASM4749745v1	Stenotrophomonas maltophilia	40324	Inconclusive		FR011							4499907		82	Contig	2025-02-06	JAXAXO01	121861	121861	82	66.5							Illumina NextSeq	Fujita Health University School of Medicine	PRJNA1040422	SAMN38257311					Stenotrophomonas maltophilia	99.1	0.42	GCA_047497455.1	Japan	Human	2021		smaltophilia	-	19	~5	~93
GCA_036322025.1	ASM3632202v1	Stenotrophomonas maltophilia	40324	OK		SMYL101							4446972		69	Scaffold	2024-01-31	JAWIUA01	121414	194798	42	66.5							Illumina HiSeq	Chinese Center for Disease Control and Prevention	PRJNA1019301	SAMN37432928					Stenotrophomonas maltophilia	97.38	0.16	GCA_036322025.1	China	Human	2023	sputum	smaltophilia	-	1	1	~371
GCA_001676375.1	ASM167637v1	Stenotrophomonas maltophilia	40324	OK		SmF3					NCBI Prokaryotic Genome Annotation Pipeline (PGAP)	2016-06-01	4595297		77	Contig	2016-06-24	LYVK01	121394	121394	77	66.5							Illumina MiSeq	UMR5557, University of Lyon	PRJNA323803	SAMN05189120	4163	4048	36		Stenotrophomonas maltophilia	99.15	0.3	GCA_001676375.1	France		2007	cell culture	smaltophilia	-	1	1	307
GCA_013464805.1	ASM1346480v1	Stenotrophomonas maltophilia	40324	Inconclusive		PC227					NCBI Prokaryotic Genome Annotation Pipeline (PGAP)	2018-09-28	4824651		89	Contig	2020-07-22	RAVO01	120352	120352	89	66							NextSeq 500	Universitat Autonoma de Barcelona	PRJNA295129	SAMN10131158	4543	4370	103		Stenotrophomonas maltophilia	98.27	1.2	GCA_013464805.1	Germany	Human	2012		smaltophilia	133	77	85	106
GCA_049385725.1	ASM4938572v1	Stenotrophomonas maltophilia	40324	OK		CASM11							4511102		106	Contig	2025-04-08	JBMREV01	120008	120008	106	66.5							Illumina MiSeq	Lebanese American university	PRJNA1017353	SAMN39201042					Stenotrophomonas maltophilia	99.09	0.38	GCA_049385725.1	Lebanon	Human	2022	Whole organism	smaltophilia	-	125	~104	~276
GCA_049384385.1	ASM4938438v1	Stenotrophomonas maltophilia	40324	OK		CASM94							4513226		85	Contig	2025-04-08	JBMRGG01	119301	119301	85	66.5							Illumina MiSeq	Lebanese American university	PRJNA1017353	SAMN39200974					Stenotrophomonas maltophilia	98.75	0.27	GCA_049384385.1	Lebanon	Human	2022	Whole organism	smaltophilia	-	~1	1	307
GCA_017582655.1	ASM1758265v1	Stenotrophomonas maltophilia	40324	OK		15987					NCBI Prokaryotic Genome Annotation Pipeline (PGAP)	2021-03-19	4741983		66	Contig	2021-03-24	JAGFDQ01	118415	118415	66	66.5							Illumina MiSeq	Cepheid	PRJNA701275	SAMN17860428	4399	4257	59		Stenotrophomonas maltophilia	99.05	0.19	GCA_017582655.1	Nigeria	Human	2017	isolate	smaltophilia	4	1	4	7
GCA_025462095.1	ASM2546209v1	Stenotrophomonas maltophilia	40324	Inconclusive		2_FDSW202186513-1r-8					NCBI Prokaryotic Genome Annotation Pipeline (PGAP)	2020-12-10	4706542		79	Scaffold	2022-09-28	JAEDWU01	118388	976763	29	66.5							Illumina	Chinese PLA General Hospital	PRJNA675378	SAMN16706823	4309	4187	35		Stenotrophomonas maltophilia	98.96	0.68	GCA_025462095.1	China	Human	2020	metagenomic assembly	smaltophilia	592	181	97	398
GCA_025462015.1	ASM2546201v1	Stenotrophomonas maltophilia	40324	OK		5_FDSW202186509-1r-8					NCBI Prokaryotic Genome Annotation Pipeline (PGAP)	2020-12-10	4537794		88	Scaffold	2022-09-28	JAEDWR01	118378	436629	35	66.5							Illumina	Chinese PLA General Hospital	PRJNA675378	SAMN16706826	4162	4055	32		Stenotrophomonas maltophilia	99.07	0.42	GCA_025462015.1	China	Human	2020	metagenomic assembly	smaltophilia	562	5	4	282
GCA_049200025.1	ASM4920002v1	Stenotrophomonas maltophilia	40324	Inconclusive		M7							4273984		60	Scaffold	2025-04-01	JBLZPU01	118135	212785	35	67							Illumina MiSeq	University of British Columbia	PRJNA1165332	SAMN44016644					Stenotrophomonas maltophilia	90.08	4.04	GCA_049200025.1	Canada	Animal	2019		smaltophilia	-	~37	~38	~201
GCA_022751045.1	ASM2275104v1	Stenotrophomonas maltophilia	40324	OK		452/1							4480464		93	Scaffold	2022-03-29	JAKJRC01	118130	141287	80	66.5							MGI	Pirogov Russian National Research Medical University	PRJNA799609	SAMN25182271					Stenotrophomonas maltophilia	99.54	0.68	GCA_022751045.1	Russia	Human	2020	Whole organism	smaltophilia	440	5	4	345
GCA_002739175.1	ASM273917v1	Stenotrophomonas maltophilia	40324	OK		Fma_2008_STM2							4774285		80	Contig	2017-10-31	MQYI01	117956	117956	80	66.5							Illumina MiSeq	University of Trento	PRJNA350620	SAMN06019699					Stenotrophomonas maltophilia	99.15	0.28	GCA_002739175.1	Italy	Human	2008		smaltophilia	-	5	22	9
GCA_013463495.1	ASM1346349v1	Stenotrophomonas maltophilia	40324	Failed		OL16					NCBI Prokaryotic Genome Annotation Pipeline (PGAP)	2018-09-28	4542287		75	Contig	2020-07-22	RATB01	117823	117823	75	66.5							NextSeq 500	Universitat Autonoma de Barcelona	PRJNA295129	SAMN10131078	4264	4092	102		Stenotrophomonas maltophilia	98.59	0.65	GCA_013463495.1	Slovenia	Human	2011		smaltophilia	121	72	77	94
GCA_013463585.1	ASM1346358v1	Stenotrophomonas maltophilia	40324	Failed		OR41					NCBI Prokaryotic Genome Annotation Pipeline (PGAP)	2018-09-28	4701856		86	Contig	2020-07-22	RATC01	117671	117671	86	66.5							NextSeq 500	Universitat Autonoma de Barcelona	PRJNA295129	SAMN10131077	4402	4235	95		Stenotrophomonas maltophilia	98.97	1.15	GCA_013463585.1	France	Human	2012		smaltophilia	122	73	78	95
GCA_049385185.1	ASM4938518v1	Stenotrophomonas maltophilia	40324	OK		CASM82							4760522		84	Contig	2025-04-08	JBMRFJ01	117448	117448	84	66.5							Illumina MiSeq	Lebanese American university	PRJNA1017353	SAMN39201056					Stenotrophomonas maltophilia	98.94	0.24	GCA_049385185.1	Lebanon	Human	2022	Whole organism	smaltophilia	4	1	4	7
GCA_022750835.1	ASM2275083v1	Stenotrophomonas maltophilia	40324	OK		210/3							4875034		125	Scaffold	2022-03-29	JAKJRN01	117307	134127	116	66							MGI	Pirogov Russian National Research Medical University	PRJNA799609	SAMN25182282					Stenotrophomonas maltophilia	98.68	0.98	GCA_022750835.1	Russia	Human	2020	Whole organism	smaltophilia	84	3	1	82
GCA_001069645.1	ASM106964v1	Stenotrophomonas maltophilia	40324	Inconclusive		131_SMAL							4794818		82	Scaffold	2015-07-10	JVUI01	116840	117726	71	66							Illumina HiSeq	University of Washington	PRJNA267549	SAMN03197286					Stenotrophomonas maltophilia	98.46	1.36	GCA_001069645.1	United States	Human			smaltophilia	-	16	~72	~324
GCA_049384685.1	ASM4938468v1	Stenotrophomonas maltophilia	40324	OK		CASM31							4486098		89	Contig	2025-04-08	JBMRFW01	116836	116836	89	66.5							Illumina MiSeq	Lebanese American university	PRJNA1017353	SAMN39200964					Stenotrophomonas maltophilia	99.09	0.45	GCA_049384685.1	Lebanon	Human	2022	Whole organism	smaltophilia	-	163	104	~492
GCA_013464485.1	ASM1346448v1	Stenotrophomonas maltophilia	40324	Inconclusive		E77					NCBI Prokaryotic Genome Annotation Pipeline (PGAP)	2018-09-28	4893467		97	Contig	2020-07-22	RAUX01	116708	116708	97	66							NextSeq 500	Universitat Autonoma de Barcelona	PRJNA295129	SAMN10131030	4529	4381	75		Stenotrophomonas maltophilia	97.75	2.07	GCA_013464485.1	Spain	Human	2009		smaltophilia	81	66	68	79
GCA_001676445.1	ASM167644v1	Stenotrophomonas maltophilia	40324	Failed		SmSOFb1					NCBI Prokaryotic Genome Annotation Pipeline (PGAP)	2016-06-13	4483386		93	Contig	2016-06-24	LZPC01	116696	116696	93	66.5							Illumina MiSeq	UMR5557, University of Lyon	PRJNA323844	SAMN05190066	4125	3978	61		Stenotrophomonas maltophilia	96.84	1.3	GCA_001676445.1	France		2012	cell culture	smaltophilia	-	10	27	-
GCA_003935615.1	ASM393561v1	Stenotrophomonas maltophilia	40324	Inconclusive		SM_069					NCBI Prokaryotic Genome Annotation Pipeline (PGAP)	2018-11-09	4905593		89	Scaffold	2018-12-11	RHQE01	116492	129943	72	66							Illumina NextSeq	Washington University in St. Louis School of Medicine	PRJNA497126	SAMN10249185	4502	4360	72		Stenotrophomonas maltophilia	98.07	1.84	GCA_003935615.1	Pakistan		2016	whole organism	smaltophilia	-	165	~198	~349
GCA_041076315.1	ASM4107631v1	Stenotrophomonas maltophilia	40324	OK		EX3I8A1					NCBI Prokaryotic Genome Annotation Pipeline (PGAP)	2024-07-31	4721515		152	Contig	2024-08-06	JBFUOA01	115708	115708	152	66.5							Illumina NovaSeq	CIISA - Centre of Interdisciplinary Research in Animal Health, Faculty of Veterinary Medicine, Unive	PRJNA1131754	SAMN42318128	4396	4278	38		Stenotrophomonas maltophilia	99.32	0.7	GCA_041076315.1	Portugal		2023		smaltophilia	115	3	1	84
GCA_002739065.1	ASM273906v1	Stenotrophomonas maltophilia	40324	Inconclusive		TG_2006_STM2							4348675		70	Contig	2017-10-31	MQXT01	115518	115518	70	67							Illumina MiSeq	University of Trento	PRJNA350620	SAMN06019684					Stenotrophomonas maltophilia	98.11	0.25	GCA_002739065.1	Italy	Human	2006		smaltophilia	184	91	98	126
GCA_002738785.1	ASM273878v1	Stenotrophomonas maltophilia	40324	OK		ZC_2012_STM2							4354314		94	Contig	2017-10-31	MQWT01	115442	115442	94	66.5							Illumina MiSeq	University of Trento	PRJNA350620	SAMN06019658					Stenotrophomonas maltophilia	97.25	0.33	GCA_002738785.1	Italy	Human	2012		smaltophilia	-	1	96	~232
GCA_034809245.1	ASM3480924v1	Stenotrophomonas maltophilia	40324	OK		CASM35							4764706		75	Contig	2023-12-28	JAVTOD01	115297	115297	75	66.5							Illumina MiSeq	Lebanese American university	PRJNA1017353	SAMN37523151					Stenotrophomonas maltophilia	98.83	0.99	GCA_034809245.1	Lebanon	Human	2022	Whole organism	smaltophilia	138	4	22	82
GCA_036318925.1	ASM3631892v1	Stenotrophomonas maltophilia	40324	OK		SMYL111							4820555		81	Scaffold	2024-01-31	JAWIUE01	115229	142845	57	66.5							Illumina HiSeq	Chinese Center for Disease Control and Prevention	PRJNA1019301	SAMN37432932					Stenotrophomonas maltophilia	99.24	0.45	GCA_036318925.1	China	Human	2023	trachea tube	smaltophilia	31	3	4	24
GCA_002739775.1	ASM273977v1	Stenotrophomonas maltophilia	40324	OK		TG_2004							4530396		96	Contig	2017-10-31	MQXQ01	115124	115124	96	66.5							Illumina MiSeq	University of Trento	PRJNA350620	SAMN06019681					Stenotrophomonas maltophilia	99.06	0.35	GCA_002739775.1	Italy	Human	2004		smaltophilia	91	3	73	89
GCA_022750755.1	ASM2275075v1	Stenotrophomonas maltophilia	40324	OK		41761/2							4680678		115	Scaffold	2022-03-29	JAKJRS01	114567	116551	110	66.5							MGI	Pirogov Russian National Research Medical University	PRJNA799609	SAMN25182287					Stenotrophomonas maltophilia	98.77	0.71	GCA_022750755.1	Russia	Human	2020	Whole organism	smaltophilia	821	4	76	441
GCA_013463775.1	ASM1346377v1	Stenotrophomonas maltophilia	40324	Inconclusive		PC232					NCBI Prokaryotic Genome Annotation Pipeline (PGAP)	2018-09-28	4825217		86	Contig	2020-07-22	RATN01	114470	114470	86	66							NextSeq 500	Universitat Autonoma de Barcelona	PRJNA295129	SAMN10131066	4547	4371	109		Stenotrophomonas maltophilia	98.25	1.2	GCA_013463775.1	Germany	Human	2012		smaltophilia	133	77	85	106
GCA_025461165.1	ASM2546116v1	Stenotrophomonas maltophilia	40324	Failed		54_FDSW202186544-1r-8					NCBI Prokaryotic Genome Annotation Pipeline (PGAP)	2020-12-10	4996034		100	Scaffold	2022-09-28	JAEDUZ01	113786	177044	62	66							Illumina	Chinese PLA General Hospital	PRJNA675378	SAMN16706872	4639	4506	43		Stenotrophomonas maltophilia	98.34	0.93	GCA_025461165.1	China	Human	2020	metagenomic assembly	smaltophilia	303	20	25	231
GCA_010609345.1	ASM1060934v1	Stenotrophomonas maltophilia	40324	Inconclusive		AS012568							4454548		433	Scaffold	2020-02-14	VLWU01	113248	117559	422	66.5							Illumina NextSeq	Ares Genetics	PRJNA553678	SAMN12250887					Stenotrophomonas maltophilia	93.75	2.23	GCA_010609345.1	United States	Human	2015		smaltophilia	215	14	108	152
GCA_022751145.1	ASM2275114v1	Stenotrophomonas maltophilia	40324	Inconclusive		60/4							4790450		95	Scaffold	2022-03-29	JAKJQX01	113176	129282	85	66.5							MGI	Pirogov Russian National Research Medical University	PRJNA799609	SAMN25182266					Stenotrophomonas maltophilia	99.03	1.61	GCA_022751145.1	Russia	Human	2020	Whole organism	smaltophilia	183	90	97	129
GCA_002740095.1	ASM274009v1	Stenotrophomonas maltophilia	40324	OK		GC_2010							4739009		97	Contig	2017-10-31	MQYY01	112847	112847	97	66.5							Illumina MiSeq	University of Trento	PRJNA350620	SAMN06019716					Stenotrophomonas maltophilia	98.67	0.21	GCA_002740095.1	Italy	Human	2010		smaltophilia	91	3	73	89
GCA_036318945.1	ASM3631894v1	Stenotrophomonas maltophilia	40324	OK		SMYL109							4798022		78	Scaffold	2024-01-31	JAWIUD01	111915	162412	53	66.5							Illumina HiSeq	Chinese Center for Disease Control and Prevention	PRJNA1019301	SAMN37432931					Stenotrophomonas maltophilia	99.22	0.46	GCA_036318945.1	China	Human	2023	trachea tube	smaltophilia	31	3	4	24
GCA_002739005.1	ASM273900v1	Stenotrophomonas maltophilia	40324	Inconclusive		TG_2006_STM1							4348898		64	Scaffold	2017-10-31	MQXS01	111485	111485	63	67							Illumina MiSeq	University of Trento	PRJNA350620	SAMN06019683					Stenotrophomonas maltophilia	98.27	0.25	GCA_002739005.1	Italy	Human	2006		smaltophilia	184	91	98	126
GCA_025461215.1	ASM2546121v1	Stenotrophomonas maltophilia	40324	OK		51_FDSW202186526-1r-8					NCBI Prokaryotic Genome Annotation Pipeline (PGAP)	2020-12-10	4559438		76	Scaffold	2022-09-28	JAEDVC01	111052	816597	28	66.5							Illumina	Chinese PLA General Hospital	PRJNA675378	SAMN16706869	4196	4085	35		Stenotrophomonas maltophilia	99.02	0.42	GCA_025461215.1	China	Human	2020	metagenomic assembly	smaltophilia	562	5	4	282
GCA_013463855.1	ASM1346385v1	Stenotrophomonas maltophilia	40324	Inconclusive		OU110					NCBI Prokaryotic Genome Annotation Pipeline (PGAP)	2018-09-28	5071543		87	Contig	2020-07-22	RATQ01	111046	111046	87	66							NextSeq 500	Universitat Autonoma de Barcelona	PRJNA295129	SAMN10131063	4724	4567	85		Stenotrophomonas maltophilia	98.34	2.17	GCA_013463855.1	Belgium	Human	2012		smaltophilia	126	6	18	99
GCA_002739315.1	ASM273931v1	Stenotrophomonas maltophilia	40324	OK		GC_2008_colA							4735169		96	Scaffold	2017-10-31	MQYV01	110927	110927	95	66.5							Illumina MiSeq	University of Trento	PRJNA350620	SAMN06019713					Stenotrophomonas maltophilia	98.96	0.18	GCA_002739315.1	Italy	Human	2008		smaltophilia	91	3	73	89
GCA_019891375.1	ASM1989137v1	Stenotrophomonas maltophilia	40324	OK		6960					NCBI Prokaryotic Genome Annotation Pipeline (PGAP)	2021-09-02	4756179		81	Contig	2021-09-07	JAIOGM01	110818	110818	81	66							Illumina MiSeq	Institute for Molecular Genetics and Genetic Engineering	PRJNA759567	SAMN21169357	4389	4233	78		Stenotrophomonas maltophilia	98.07	0.53	GCA_019891375.1	Serbia	Human	2016	cell culture	smaltophilia	137	1	1	4
GCA_041076375.1	ASM4107637v1	Stenotrophomonas maltophilia	40324	OK		ER3D8P2					NCBI Prokaryotic Genome Annotation Pipeline (PGAP)	2024-07-31	4722857		221	Contig	2024-08-06	JBFUNW01	110631	110631	221	66.5							Illumina NovaSeq	CIISA - Centre of Interdisciplinary Research in Animal Health, Faculty of Veterinary Medicine, Unive	PRJNA1131754	SAMN42318119	4356	4237	39		Stenotrophomonas maltophilia	98.75	0.46	GCA_041076375.1	Portugal		2023		smaltophilia	120	3	4	18
GCA_034809145.1	ASM3480914v1	Stenotrophomonas maltophilia	40324	OK		CASM87							4569362		95	Contig	2023-12-28	JAVTOK01	110576	110576	95	66.5							Illumina MiSeq	Lebanese American university	PRJNA1017353	SAMN37523158					Stenotrophomonas maltophilia	99.1	0.67	GCA_034809145.1	Lebanon	Human	2022	Whole organism	smaltophilia	-	4	~4	~346
GCA_022750915.1	ASM2275091v1	Stenotrophomonas maltophilia	40324	OK		144/2							4444471		83	Scaffold	2022-03-29	JAKJRH01	110300	135298	69	66.5							MGI	Pirogov Russian National Research Medical University	PRJNA799609	SAMN25182276					Stenotrophomonas maltophilia	95.45	0.26	GCA_022750915.1	Russia	Human	2020	Whole organism	smaltophilia	4	1	4	7
GCA_025461985.1	ASM2546198v1	Stenotrophomonas maltophilia	40324	OK		8_FDSW202186519-1r-8					NCBI Prokaryotic Genome Annotation Pipeline (PGAP)	2020-12-10	4756152		89	Scaffold	2022-09-28	JAEDWP01	109897	661550	35	66.5							Illumina	Chinese PLA General Hospital	PRJNA675378	SAMN16706828	4382	4263	43		Stenotrophomonas maltophilia	98.9	0.74	GCA_025461985.1	China	Human	2020	metagenomic assembly	smaltophilia	5	5	22	9
GCA_025461555.1	ASM2546155v1	Stenotrophomonas maltophilia	40324	Failed		31_FDSW202186559-1r-8					NCBI Prokaryotic Genome Annotation Pipeline (PGAP)	2020-12-10	4436669		82	Scaffold	2022-09-28	JAEDVT01	109842	235832	50	66.5							Illumina	Chinese PLA General Hospital	PRJNA675378	SAMN16706851	4156	4039	39		Stenotrophomonas maltophilia	99.16	0.31	GCA_025461555.1	China	Human	2020	metagenomic assembly	smaltophilia	571	13	27	410
GCA_013464785.1	ASM1346478v1	Stenotrophomonas maltophilia	40324	Inconclusive		PC231					NCBI Prokaryotic Genome Annotation Pipeline (PGAP)	2018-09-28	4826390		82	Contig	2020-07-22	RAVK01	108175	108175	82	66							NextSeq 500	Universitat Autonoma de Barcelona	PRJNA295129	SAMN10131162	4546	4375	101		Stenotrophomonas maltophilia	98.23	1.2	GCA_013464785.1	Germany	Human	2012		smaltophilia	133	77	85	106
GCA_013463465.1	ASM1346346v1	Stenotrophomonas maltophilia	40324	Failed		PC255					NCBI Prokaryotic Genome Annotation Pipeline (PGAP)	2018-09-28	4303968		62	Contig	2020-07-22	RASZ01	107713	107713	62	66.5							NextSeq 500	Universitat Autonoma de Barcelona	PRJNA295129	SAMN10131080	3962	3783	102		Stenotrophomonas maltophilia	98.65	0.25	GCA_013463465.1	Germany	Human	2012		smaltophilia	134	11	75	107
GCA_002740055.1	ASM274005v1	Stenotrophomonas maltophilia	40324	OK		AV_2013							4913731		98	Contig	2017-10-31	MQYU01	107275	107275	98	66.5							Illumina MiSeq	University of Trento	PRJNA350620	SAMN06019712					Stenotrophomonas maltophilia	98.9	0.29	GCA_002740055.1	Italy	Human	2013		smaltophilia	5	5	22	9
GCA_002739785.1	ASM273978v1	Stenotrophomonas maltophilia	40324	Inconclusive		TG_2008_STM1							4340861		82	Contig	2017-10-31	MQXW01	107247	107247	82	67							Illumina MiSeq	University of Trento	PRJNA350620	SAMN06019687					Stenotrophomonas maltophilia	97.85	0.25	GCA_002739785.1	Italy	Human	2008		smaltophilia	184	91	98	126
GCA_002739465.1	ASM273946v1	Stenotrophomonas maltophilia	40324	Failed		MC_2010_STM2							4378589		89	Scaffold	2017-10-31	MQZI01	107110	109537	88	67							Illumina MiSeq	University of Trento	PRJNA350620	SAMN06019726					Stenotrophomonas maltophilia	98.91	0.35	GCA_002739465.1	Italy	Human	2010		smaltophilia	-	13	99	127
GCA_013464605.1	ASM1346460v1	Stenotrophomonas maltophilia	40324	Failed		PC256					NCBI Prokaryotic Genome Annotation Pipeline (PGAP)	2018-09-28	4307992		68	Contig	2020-07-22	RAVD01	106848	106848	68	66.5							NextSeq 500	Universitat Autonoma de Barcelona	PRJNA295129	SAMN10131169	3961	3788	97		Stenotrophomonas maltophilia	98.57	0.25	GCA_013464605.1	Germany	Human	2012		smaltophilia	134	11	75	107
GCA_022750715.1	ASM2275071v1	Stenotrophomonas maltophilia	40324	Failed		41753/3							4537581		123	Scaffold	2022-03-29	JAKJRR01	106157	106157	113	66.5							MGI	Pirogov Russian National Research Medical University	PRJNA799609	SAMN25182286					Stenotrophomonas maltophilia	98.76	0.95	GCA_022750715.1	Russia	Human	2020	Whole organism	smaltophilia	825	13	235	493
GCA_002738625.1	ASM273862v1	Stenotrophomonas maltophilia	40324	OK		ZC_2005							4890599		97	Scaffold	2017-10-31	MQWL01	105706	105706	96	66.5							Illumina MiSeq	University of Trento	PRJNA350620	SAMN06019650					Stenotrophomonas maltophilia	98.55	0.21	GCA_002738625.1	Italy	Human	2005		smaltophilia	5	5	22	9
GCA_053320475.1	ASM5332047v1	Stenotrophomonas maltophilia	40324	OK		LNF153					NCBI Prokaryotic Genome Annotation Pipeline (PGAP)	2025-08-19	4683031		82	Contig	2025-11-04	JBQPUA01	105590	105590	82	66							Illumina NovaSeq	Parul Institute of medical sciences and research	PRJNA1234895	SAMN50677604	4353	4244	41		Stenotrophomonas maltophilia	93.68	1.71	GCA_053320475.1	India	Human	2023		smaltophilia	28	4	3	2
GCA_024127355.1	ASM2412735v1	Stenotrophomonas maltophilia	40324	OK		VE 245-2					NCBI Prokaryotic Genome Annotation Pipeline (PGAP)	2022-06-28	4601834		94	Contig	2022-07-03	JAMYCI01	105335	105335	94	66.5							Illumina HiSeq	Palacky University Olomouc	PRJNA844552	SAMN29162799	4274	4181	19		Stenotrophomonas maltophilia	99.15	0.45	GCA_024127355.1	Czechia		2020	whole organism	smaltophilia	-	1	1	307
GCA_036319295.1	ASM3631929v1	Stenotrophomonas maltophilia	40324	OK		SMYL55							4759495		84	Scaffold	2024-01-31	JAWITI01	105206	141840	56	66.5							Illumina HiSeq	Chinese Center for Disease Control and Prevention	PRJNA1019301	SAMN37432910					Stenotrophomonas maltophilia	99.09	0.39	GCA_036319295.1	China	Human	2022	sputum	smaltophilia	31	3	4	24
GCA_002740115.1	ASM274011v1	Stenotrophomonas maltophilia	40324	OK		GC_2012_STM1							4731946		104	Contig	2017-10-31	MQZA01	105012	105012	104	66.5							Illumina MiSeq	University of Trento	PRJNA350620	SAMN06019718					Stenotrophomonas maltophilia	99.09	0.24	GCA_002740115.1	Italy	Human	2012		smaltophilia	91	3	73	89
GCA_002740165.1	ASM274016v1	Stenotrophomonas maltophilia	40324	OK		MC_2009							4887793		90	Scaffold	2017-10-31	MQZG01	104945	115812	89	66.5							Illumina MiSeq	University of Trento	PRJNA350620	SAMN06019724					Stenotrophomonas maltophilia	98.9	0.44	GCA_002740165.1	Italy	Human	2009		smaltophilia	5	5	22	9
GCA_022750675.1	ASM2275067v1	Stenotrophomonas maltophilia	40324	OK		258/3							4741595		91	Scaffold	2022-03-29	JAKJRP01	104697	127279	76	66.5							MGI	Pirogov Russian National Research Medical University	PRJNA799609	SAMN25182284					Stenotrophomonas maltophilia	98.96	0.33	GCA_022750675.1	Russia	Human	2020	Whole organism	smaltophilia	4	1	4	7
GCA_002739095.1	ASM273909v1	Stenotrophomonas maltophilia	40324	Inconclusive		TG_2007_STM2							4350360		70	Contig	2017-10-31	MQXV01	104672	104672	70	67							Illumina MiSeq	University of Trento	PRJNA350620	SAMN06019686					Stenotrophomonas maltophilia	98.27	0.25	GCA_002739095.1	Italy	Human	2007		smaltophilia	184	91	98	126
GCA_013464165.1	ASM1346416v1	Stenotrophomonas maltophilia	40324	OK		OU343					NCBI Prokaryotic Genome Annotation Pipeline (PGAP)	2018-09-28	4699051		84	Contig	2020-07-22	RAUG01	104632	104632	84	66.5							NextSeq 500	Universitat Autonoma de Barcelona	PRJNA295129	SAMN10131047	4372	4221	82		Stenotrophomonas maltophilia	99.21	0.31	GCA_013464165.1	Belgium	Human	2012		smaltophilia	138	4	22	82
GCA_002739075.1	ASM273907v1	Stenotrophomonas maltophilia	40324	Inconclusive		TG_2007_STM1							4342024		86	Scaffold	2017-10-31	MQXU01	104601	104601	85	67							Illumina MiSeq	University of Trento	PRJNA350620	SAMN06019685					Stenotrophomonas maltophilia	97.56	0.23	GCA_002739075.1	Italy	Human	2007		smaltophilia	184	91	98	126
GCA_002739145.1	ASM273914v1	Stenotrophomonas maltophilia	40324	Inconclusive		TG_2012_STM2							4345979		86	Scaffold	2017-10-31	MQYB01	104589	106782	85	67							Illumina MiSeq	University of Trento	PRJNA350620	SAMN06019692					Stenotrophomonas maltophilia	98.45	0.25	GCA_002739145.1	Italy	Human	2012		smaltophilia	184	91	98	126
GCA_002740325.1	ASM274032v1	Stenotrophomonas maltophilia	40324	OK		BB_2013							4763796		93	Scaffold	2017-10-31	MQZR01	103602	107273	92	66.5							Illumina MiSeq	University of Trento	PRJNA350620	SAMN06019735					Stenotrophomonas maltophilia	99.28	0.39	GCA_002740325.1	Italy	Human	2013		smaltophilia	139	3	4	110
GCA_013463535.1	ASM1346353v1	Stenotrophomonas maltophilia	40324	Failed		PC257					NCBI Prokaryotic Genome Annotation Pipeline (PGAP)	2018-09-28	4307850		73	Contig	2020-07-22	RATA01	103224	103224	73	66.5							NextSeq 500	Universitat Autonoma de Barcelona	PRJNA295129	SAMN10131079	3960	3784	97		Stenotrophomonas maltophilia	98.82	0.25	GCA_013463535.1	Germany	Human	2012		smaltophilia	134	11	75	107
GCA_049200055.1	ASM4920005v1	Stenotrophomonas maltophilia	40324	Inconclusive		M2							4274918		67	Scaffold	2025-04-01	JBLZPZ01	103139	259311	36	67							Illumina MiSeq	University of British Columbia	PRJNA1165332	SAMN44016639					Stenotrophomonas maltophilia	90.13	4.04	GCA_049200055.1	Canada	Animal	2019		smaltophilia	-	~37	~38	~201
GCA_017838015.1	ASM1783801v1	Stenotrophomonas maltophilia	40324	OK		15977					NCBI Prokaryotic Genome Annotation Pipeline (PGAP)	2021-03-01	4740258		79	Contig	2021-04-07	JAFKDR01	102801	102801	79	66.5							Illumina MiSeq	Cepheid	PRJNA701275	SAMN17860419	4408	4258	63		Stenotrophomonas maltophilia	98.71	0.32	GCA_017838015.1	Nigeria	Human	2017	isolate	smaltophilia	4	1	4	7
GCA_036319585.1	ASM3631958v1	Stenotrophomonas maltophilia	40324	OK		SMYL2							4920167		77	Scaffold	2024-01-31	JAWIST01	102615	178117	43	66							Illumina HiSeq	Chinese Center for Disease Control and Prevention	PRJNA1019301	SAMN37432895					Stenotrophomonas maltophilia	97.27	0.49	GCA_036319585.1	China	Human	2019	sputum	smaltophilia	-	4	22	82
GCA_014398525.1	ASM1439852v1	Stenotrophomonas maltophilia	40324	OK		N0320					NCBI Prokaryotic Genome Annotation Pipeline (PGAP)	2020-04-15	4814846		82	Scaffold	2020-09-02	JABAGX01	102537	108307	79	66.5							Illumina MiSeq	NCTR/FDA	PRJNA625504	SAMN14601825	4474	4328	64		Stenotrophomonas maltophilia	98.33	0.49	GCA_014398525.1	United States		2020	bacterial culture	smaltophilia	131	5	83	104
GCA_013463685.1	ASM1346368v1	Stenotrophomonas maltophilia	40324	Failed		S289					NCBI Prokaryotic Genome Annotation Pipeline (PGAP)	2018-09-28	4510473		79	Contig	2020-07-22	RATH01	101921	101921	79	66.5							NextSeq 500	Universitat Autonoma de Barcelona	PRJNA295129	SAMN10131072	4131	3986	76		Stenotrophomonas maltophilia	98.88	0.31	GCA_013463685.1	Spain	Human	2011		smaltophilia	143	13	90	113
GCA_024128335.1	ASM2412833v1	Stenotrophomonas maltophilia	40324	Failed		VA 158-8					NCBI Prokaryotic Genome Annotation Pipeline (PGAP)	2022-06-28	4584514		72	Contig	2022-07-03	JAMYCE01	101392	101392	72	66.5							Illumina HiSeq	Palacky University Olomouc	PRJNA844552	SAMN29162795	4214	4098	37		Stenotrophomonas maltophilia	99.2	0.59	GCA_024128335.1	Czechia		2020	whole organism	smaltophilia	-	13	28	~356
GCA_032028025.1	ASM3202802v1	Stenotrophomonas maltophilia	40324	Inconclusive		CASM6							5109916		100	Contig	2023-09-26	JAVTIG01	101222	101222	100	66							Illumina Miseq	Lebanese American university	PRJNA1017353	SAMN37494540					Stenotrophomonas maltophilia	97.9	3.06	GCA_032028025.1	Lebanon	Human	2022	Whole organism	smaltophilia	10	6	18	27
GCA_013464595.1	ASM1346459v1	Stenotrophomonas maltophilia	40324	Failed		PC254					NCBI Prokaryotic Genome Annotation Pipeline (PGAP)	2018-09-28	4308555		71	Contig	2020-07-22	RAVC01	100968	100968	71	66.5							NextSeq 500	Universitat Autonoma de Barcelona	PRJNA295129	SAMN10131170	3967	3787	101		Stenotrophomonas maltophilia	98.82	0.25	GCA_013464595.1	Germany	Human	2012		smaltophilia	134	11	75	107
GCA_002740215.1	ASM274021v1	Stenotrophomonas maltophilia	40324	Failed		MC_2012							4380555		89	Contig	2017-10-31	MQZL01	100888	100888	89	67							Illumina MiSeq	University of Trento	PRJNA350620	SAMN06019729					Stenotrophomonas maltophilia	98.53	0.23	GCA_002740215.1	Italy	Human	2012		smaltophilia	-	13	99	127
GCA_049385445.1	ASM4938544v1	Stenotrophomonas maltophilia	40324	Inconclusive		CASM113							5006173		102	Contig	2025-04-08	JBMRFF01	100417	100417	102	66							Illumina MiSeq	Lebanese American university	PRJNA1017353	SAMN39201052					Stenotrophomonas maltophilia	98.03	1.53	GCA_049385445.1	Lebanon	Human	2022	Whole organism	smaltophilia	-	16	~243	469?
GCA_002739825.1	ASM273982v1	Stenotrophomonas maltophilia	40324	Inconclusive		TG_2008_STM2							4346012		78	Contig	2017-10-31	MQXX01	100367	100367	78	67							Illumina MiSeq	University of Trento	PRJNA350620	SAMN06019688					Stenotrophomonas maltophilia	97.84	0.25	GCA_002739825.1	Italy	Human	2008		smaltophilia	184	91	98	126
GCA_002739445.1	ASM273944v1	Stenotrophomonas maltophilia	40324	OK		GC_2013_STM2							4738508		96	Contig	2017-10-31	MQZD01	100302	100302	96	66.5							Illumina MiSeq	University of Trento	PRJNA350620	SAMN06019721					Stenotrophomonas maltophilia	99.11	0.31	GCA_002739445.1	Italy	Human	2013		smaltophilia	91	3	73	89
GCA_002739455.1	ASM273945v1	Stenotrophomonas maltophilia	40324	Inconclusive		MC_2010_STM1							4882242		91	Contig	2017-10-31	MQZH01	100158	100158	91	66.5							Illumina MiSeq	University of Trento	PRJNA350620	SAMN06019725					Stenotrophomonas maltophilia	99.04	1.16	GCA_002739455.1	Italy	Human	2010		smaltophilia	183	90	97	129
GCA_002738725.1	ASM273872v1	Stenotrophomonas maltophilia	40324	OK		ZC_2010							4871504		109	Scaffold	2017-10-31	MQWQ01	100064	103764	107	66.5							Illumina MiSeq	University of Trento	PRJNA350620	SAMN06019655					Stenotrophomonas maltophilia	98.65	0.19	GCA_002738725.1	Italy	Human	2010		smaltophilia	5	5	22	9
GCA_030237055.1	ASM3023705v1	Stenotrophomonas maltophilia	40324	OK		Smal28							4656673		96	Scaffold	2023-06-08	JASJSJ01	99953	130594	78	66.5							Illumina MiSeq	Instituto de Pesquisa Pele Pequeno Principe	PRJNA785542	SAMN35084944					Stenotrophomonas maltophilia	99.22	0.48	GCA_030237055.1	Brazil	Human	2020		smaltophilia	-	5	94	122
GCA_041076295.1	ASM4107629v1	Stenotrophomonas maltophilia	40324	OK		ER3F4P1					NCBI Prokaryotic Genome Annotation Pipeline (PGAP)	2024-07-31	4736543		271	Contig	2024-08-06	JBFUNX01	99880	99880	271	66.5							Illumina NovaSeq	CIISA - Centre of Interdisciplinary Research in Animal Health, Faculty of Veterinary Medicine, Unive	PRJNA1131754	SAMN42318120	4436	4317	40		Stenotrophomonas maltophilia	98.75	0.59	GCA_041076295.1	Portugal		2023		smaltophilia	120	3	4	18
GCA_013464775.1	ASM1346477v1	Stenotrophomonas maltophilia	40324	Inconclusive		PC230					NCBI Prokaryotic Genome Annotation Pipeline (PGAP)	2018-09-28	4826267		86	Contig	2020-07-22	RAVL01	99681	99681	86	66							NextSeq 500	Universitat Autonoma de Barcelona	PRJNA295129	SAMN10131161	4553	4380	102		Stenotrophomonas maltophilia	98.14	1.2	GCA_013464775.1	Germany	Human	2012		smaltophilia	133	77	85	106
GCA_049384645.1	ASM4938464v1	Stenotrophomonas maltophilia	40324	OK		CASM37							4737978		115	Contig	2025-04-08	JBMRFY01	99395	99395	115	66.5							Illumina MiSeq	Lebanese American university	PRJNA1017353	SAMN39200966					Stenotrophomonas maltophilia	99.25	0.71	GCA_049384645.1	Lebanon	Human	2022	Whole organism	smaltophilia	613	83	96	277
GCA_002740285.1	ASM274028v1	Stenotrophomonas maltophilia	40324	OK		BB_2012							4825841		106	Contig	2017-10-31	MQZQ01	98561	98561	106	66.5							Illumina MiSeq	University of Trento	PRJNA350620	SAMN06019734					Stenotrophomonas maltophilia	99	0.75	GCA_002740285.1	Italy	Human	2012		smaltophilia	500	1	4	18
GCA_017838025.1	ASM1783802v1	Stenotrophomonas maltophilia	40324	OK		15967					NCBI Prokaryotic Genome Annotation Pipeline (PGAP)	2021-03-01	4742006		79	Scaffold	2021-04-07	JAFKDQ01	98479	98479	78	66.5							Illumina MiSeq	Cepheid	PRJNA701275	SAMN17860412	4402	4266	53		Stenotrophomonas maltophilia	99.05	0.19	GCA_017838025.1	Nigeria	Human	2018	isolate	smaltophilia	4	1	4	7
GCA_013463785.1	ASM1346378v1	Stenotrophomonas maltophilia	40324	Inconclusive		PC226					NCBI Prokaryotic Genome Annotation Pipeline (PGAP)	2018-09-28	4824438		86	Contig	2020-07-22	RATO01	98451	98451	86	66							NextSeq 500	Universitat Autonoma de Barcelona	PRJNA295129	SAMN10131065	4547	4375	104		Stenotrophomonas maltophilia	98.18	1.2	GCA_013463785.1	Germany	Human	2012		smaltophilia	133	77	85	106
GCA_017582615.1	ASM1758261v1	Stenotrophomonas maltophilia	40324	Failed		15990					NCBI Prokaryotic Genome Annotation Pipeline (PGAP)	2021-03-19	4475878		92	Contig	2021-03-24	JAGFDT01	98063	98063	92	66.5							Illumina MiSeq	Cepheid	PRJNA701275	SAMN17860431	4125	3987	55		Stenotrophomonas maltophilia	98.33	0.65	GCA_017582615.1	Nigeria	Human	2017	isolate	smaltophilia	621	13	28	25
GCA_002738915.1	ASM273891v1	Stenotrophomonas maltophilia	40324	OK		CV_2005							4868668		115	Scaffold	2017-10-31	MQWZ01	98044	98044	114	66.5							Illumina MiSeq	University of Trento	PRJNA350620	SAMN06019664					Stenotrophomonas maltophilia	98.48	0.54	GCA_002738915.1	Italy	Human	2005		smaltophilia	5	5	22	9
GCA_002738845.1	ASM273884v1	Stenotrophomonas maltophilia	40324	OK		ZC_2014							4346966		84	Contig	2017-10-31	MQWW01	98025	98025	84	66.5							Illumina MiSeq	University of Trento	PRJNA350620	SAMN06019661					Stenotrophomonas maltophilia	97.13	0.33	GCA_002738845.1	Italy	Human	2014		smaltophilia	-	1	96	~232
GCA_002740085.1	ASM274008v1	Stenotrophomonas maltophilia	40324	OK		AV_2012_STM2							5015330		99	Contig	2017-10-31	MQYT01	97603	97603	99	66.5							Illumina MiSeq	University of Trento	PRJNA350620	SAMN06019711					Stenotrophomonas maltophilia	98.9	0.42	GCA_002740085.1	Italy	Human	2012		smaltophilia	5	5	22	9
GCA_022750685.1	ASM2275068v1	Stenotrophomonas maltophilia	40324	OK		41734/1							4578465		109	Scaffold	2022-03-29	JAKJRQ01	97570	101538	97	66.5							MGI	Pirogov Russian National Research Medical University	PRJNA799609	SAMN25182285					Stenotrophomonas maltophilia	99.15	0.19	GCA_022750685.1	Russia	Human	2020	Whole organism	smaltophilia	365	1	4	110
GCA_002740365.1	ASM274036v1	Stenotrophomonas maltophilia	40324	OK		SanG_2012							4909273		103	Contig	2017-10-31	MQZU01	97464	97464	103	66							Illumina MiSeq	University of Trento	PRJNA350620	SAMN06019738					Stenotrophomonas maltophilia	98.18	0.26	GCA_002740365.1	Italy	Human	2012		smaltophilia	5	5	22	9
GCA_002739025.1	ASM273902v1	Stenotrophomonas maltophilia	40324	Inconclusive		TG_2005							4350163		81	Contig	2017-10-31	MQXR01	97004	97004	81	67							Illumina MiSeq	University of Trento	PRJNA350620	SAMN06019682					Stenotrophomonas maltophilia	98.39	0.5	GCA_002739025.1	Italy	Human	2005		smaltophilia	184	91	98	126
GCA_002739525.1	ASM273952v1	Stenotrophomonas maltophilia	40324	OK		BB_2011							4823438		107	Scaffold	2017-10-31	MQZP01	96785	96785	106	66.5							Illumina MiSeq	University of Trento	PRJNA350620	SAMN06019733					Stenotrophomonas maltophilia	99.08	1.13	GCA_002739525.1	Italy	Human	2011		smaltophilia	500	1	4	18
GCA_002740355.1	ASM274035v1	Stenotrophomonas maltophilia	40324	OK		SanG_2011							4758010		97	Contig	2017-10-31	MQZT01	96676	96676	97	66.5							Illumina MiSeq	University of Trento	PRJNA350620	SAMN06019737					Stenotrophomonas maltophilia	99.08	0.21	GCA_002740355.1	Italy	Human	2011		smaltophilia	500	1	4	18
GCA_002739835.1	ASM273983v1	Stenotrophomonas maltophilia	40324	Inconclusive		TG_2009_STM2							4347965		75	Contig	2017-10-31	MQXZ01	96579	96579	75	67							Illumina MiSeq	University of Trento	PRJNA350620	SAMN06019690					Stenotrophomonas maltophilia	98.29	0.25	GCA_002739835.1	Italy	Human	2009		smaltophilia	184	91	98	126
GCA_049385605.1	ASM4938560v1	Stenotrophomonas maltophilia	40324	OK		CASM51							4711981		90	Contig	2025-04-08	JBMREZ01	96501	96501	90	66.5							Illumina MiSeq	Lebanese American university	PRJNA1017353	SAMN39201046					Stenotrophomonas maltophilia	98.73	0.36	GCA_049385605.1	Lebanon	Human	2022	Whole organism	smaltophilia	4	1	4	7
GCA_002738815.1	ASM273881v1	Stenotrophomonas maltophilia	40324	OK		ZC_2013_STM1							4888565		105	Contig	2017-10-31	MQWU01	96123	96123	105	66.5							Illumina MiSeq	University of Trento	PRJNA350620	SAMN06019659					Stenotrophomonas maltophilia	98.56	0.22	GCA_002738815.1	Italy	Human	2013		smaltophilia	5	5	22	9
GCA_025461395.1	ASM2546139v1	Stenotrophomonas maltophilia	40324	OK		40_FDSW202186566-1r-8					NCBI Prokaryotic Genome Annotation Pipeline (PGAP)	2020-12-10	4618386		104	Scaffold	2022-09-28	JAEDVL01	95878	182274	66	66.5							Illumina	Chinese PLA General Hospital	PRJNA675378	SAMN16706859	4258	4116	66		Stenotrophomonas maltophilia	99.04	0.23	GCA_025461395.1	China	Human	2020	metagenomic assembly	smaltophilia	115	3	1	84
GCA_001072915.1	ASM107291v1	Stenotrophomonas maltophilia	40324	Inconclusive		424_SMAL							5202479		80	Scaffold	2015-07-10	JVHP01	95694	113267	68	65.5							Illumina HiSeq	University of Washington	PRJNA267549	SAMN03197617					Stenotrophomonas maltophilia	98.33	1.34	GCA_001072915.1	United States	Human			smaltophilia	-	96	~72	~123
GCA_013463875.1	ASM1346387v1	Stenotrophomonas maltophilia	40324	Inconclusive		PU126					NCBI Prokaryotic Genome Annotation Pipeline (PGAP)	2018-09-28	4885645		105	Contig	2020-07-22	RATU01	95628	95628	105	66							NextSeq 500	Universitat Autonoma de Barcelona	PRJNA295129	SAMN10131059	4593	4443	82		Stenotrophomonas maltophilia	98.7	0.75	GCA_013463875.1	Belgium	Human	2012		smaltophilia	128	16	80	101
GCA_025461135.1	ASM2546113v1	Stenotrophomonas maltophilia	40324	Failed		55_FDSW202186558-1r-8					NCBI Prokaryotic Genome Annotation Pipeline (PGAP)	2020-12-10	4415424		93	Scaffold	2022-09-28	JAEDUY01	95156	258783	62	67							Illumina	Chinese PLA General Hospital	PRJNA675378	SAMN16706873	4072	3955	38		Stenotrophomonas maltophilia	98.78	0.63	GCA_025461135.1	China	Human	2020	metagenomic assembly	smaltophilia	587	13	124	409
GCA_025461515.1	ASM2546151v1	Stenotrophomonas maltophilia	40324	OK		33_FDSW202186565-1r-8					NCBI Prokaryotic Genome Annotation Pipeline (PGAP)	2020-12-10	4775064		99	Scaffold	2022-09-28	JAEDVR01	95156	202322	64	66.5							Illumina	Chinese PLA General Hospital	PRJNA675378	SAMN16706853	4416	4292	47		Stenotrophomonas maltophilia	99.05	0.29	GCA_025461515.1	China	Human	2020	metagenomic assembly	smaltophilia	4	1	4	7
GCA_002738965.1	ASM273896v1	Stenotrophomonas maltophilia	40324	OK		CV_2006_STM2							4800283		112	Scaffold	2017-10-31	MQXB01	95154	95154	111	66.5							Illumina MiSeq	University of Trento	PRJNA350620	SAMN06019666					Stenotrophomonas maltophilia	98.52	0.41	GCA_002738965.1	Italy	Human	2006		smaltophilia	5	5	22	9
GCA_034809265.1	ASM3480926v1	Stenotrophomonas maltophilia	40324	OK		CASM37							4732291		100	Contig	2023-12-28	JAVTOE01	94744	94744	100	66.5							Illumina MiSeq	Lebanese American university	PRJNA1017353	SAMN37523152					Stenotrophomonas maltophilia	99.29	0.71	GCA_034809265.1	Lebanon	Human	2022	Whole organism	smaltophilia	613	83	96	277
GCA_024127395.1	ASM2412739v1	Stenotrophomonas maltophilia	40324	Inconclusive		VE 245-1					NCBI Prokaryotic Genome Annotation Pipeline (PGAP)	2022-06-28	4838795		85	Contig	2022-07-03	JAMYCH01	94706	94706	85	66							Illumina HiSeq	Palacky University Olomouc	PRJNA844552	SAMN29162798	4480	4379	25		Stenotrophomonas maltophilia	98.71	0.74	GCA_024127395.1	Czechia		2020	whole organism	smaltophilia	-	~80	88	~97
GCA_002740025.1	ASM274002v1	Stenotrophomonas maltophilia	40324	Inconclusive		AV_2009							4827143		89	Contig	2017-10-31	MQYP01	94682	94682	89	66.5							Illumina MiSeq	University of Trento	PRJNA350620	SAMN06019707					Stenotrophomonas maltophilia	99.03	1.88	GCA_002740025.1	Italy	Human	2009		smaltophilia	183	90	97	129
GCA_002739395.1	ASM273939v1	Stenotrophomonas maltophilia	40324	OK		GC_2011							4735249		110	Contig	2017-10-31	MQYZ01	94504	94504	110	66.5							Illumina MiSeq	University of Trento	PRJNA350620	SAMN06019717					Stenotrophomonas maltophilia	98.96	0.21	GCA_002739395.1	Italy	Human	2011		smaltophilia	91	3	73	89
GCA_034491285.1	ASM3449128v1	Stenotrophomonas maltophilia	40324	Inconclusive		CCV135					NCBI Prokaryotic Genome Annotation Pipeline (PGAP)	2023-12-14	4909820		105	Scaffold	2023-12-19	JAXRUZ01	94016	132242	66	66							Illumina NextSeq	Emory University School of Medicine	PRJNA1052082	SAMN38813746	4564	4442	48		Stenotrophomonas maltophilia	97.81	1.42	GCA_034491285.1	United States	Human	2019		smaltophilia	133	77	85	106
GCA_003385135.1	ASM338513v1	Stenotrophomonas maltophilia	40324	OK		AU30115					NCBI Prokaryotic Genome Annotation Pipeline (PGAP)	2018-08-09	4628959		89	Contig	2018-08-14	QTTF01	94013	94013	89	66.5							Illumina HiSeq	University of Vermont	PRJNA483996	SAMN09755198	4302	4134	95		Stenotrophomonas maltophilia	98.09	0.11	GCA_003385135.1	United States	Human	2014		smaltophilia	137	1	1	4
GCA_024609035.1	ASM2460903v1	Stenotrophomonas maltophilia	40324	Failed		pD1b					NCBI Prokaryotic Genome Annotation Pipeline (PGAP)	2022-08-04	4686110		80	Scaffold	2022-08-09	JANJYM01	93899	160855	49	66.5							Illumina HiSeq	Chengdu University	PRJNA864625	SAMN30141920	4296	4170	48		Stenotrophomonas maltophilia	97.45	0.45	GCA_024609035.1	China	Human	2020	BALs	smaltophilia	621	13	28	25
GCA_025461335.1	ASM2546133v1	Stenotrophomonas maltophilia	40324	OK		43_FDSW202186563-1r-8					NCBI Prokaryotic Genome Annotation Pipeline (PGAP)	2020-12-10	4659731		103	Scaffold	2022-09-28	JAEDVI01	93762	190683	65	66.5							Illumina	Chinese PLA General Hospital	PRJNA675378	SAMN16706862	4309	4194	37		Stenotrophomonas maltophilia	99.28	0.38	GCA_025461335.1	China	Human	2020	metagenomic assembly	smaltophilia	365	1	4	110
GCA_036318905.1	ASM3631890v1	Stenotrophomonas maltophilia	40324	OK		SMYL113							4747584		90	Scaffold	2024-01-31	JAWIUF01	93473	131450	63	66.5							Illumina HiSeq	Chinese Center for Disease Control and Prevention	PRJNA1019301	SAMN37432933					Stenotrophomonas maltophilia	98.64	0.59	GCA_036318905.1	China	Human	2023	sputum	smaltophilia	-	3	~4	24
GCA_013464795.1	ASM1346479v1	Stenotrophomonas maltophilia	40324	Inconclusive		PC228					NCBI Prokaryotic Genome Annotation Pipeline (PGAP)	2018-09-28	4825073		93	Contig	2020-07-22	RAVN01	93431	93431	93	66							NextSeq 500	Universitat Autonoma de Barcelona	PRJNA295129	SAMN10131159	4545	4371	101		Stenotrophomonas maltophilia	98.1	1.28	GCA_013464795.1	Germany	Human	2012		smaltophilia	133	77	85	106
GCA_024126695.1	ASM2412669v1	Stenotrophomonas maltophilia	40324	OK		S 246-4					NCBI Prokaryotic Genome Annotation Pipeline (PGAP)	2022-06-28	4880609		117	Contig	2022-07-03	JAMYCN01	93242	93242	117	66							Illumina HiSeq	Palacky University Olomouc	PRJNA844552	SAMN29162804	4526	4401	48		Stenotrophomonas maltophilia	98.11	0.73	GCA_024126695.1	Czechia		2020	whole organism	smaltophilia	162	1	1	4
GCA_016735555.1	ASM1673555v1	Stenotrophomonas maltophilia	40324	OK		AMOa6					NCBI Prokaryotic Genome Annotation Pipeline (PGAP)	2021-01-15	4437116		162	Scaffold	2021-01-20	JAERTO01	93034	139297	106	66.5							Illumina HiSeq	Fujian Agriculture and Forestry University	PRJNA691073	SAMN17278865	4105	3970	60		Stenotrophomonas maltophilia	98.11	0.53	GCA_016735555.1	China	Animal	2019	cell culture	smaltophilia	-	3	1	~314
GCA_004522395.1	ASM452239v1	Stenotrophomonas maltophilia	40324	Failed		STN-AUH2							4459062		94	Contig	2019-03-29	SDUI01	92813	92813	94	66.5							Illumina MiSeq	Lebanese American University	PRJNA517087	SAMN10819528					Stenotrophomonas maltophilia	98.91	0.57	GCA_004522395.1	Lebanon	Human	2018	Bacteria	smaltophilia	319	13	90	249
GCA_002740245.1	ASM274024v1	Stenotrophomonas maltophilia	40324	Failed		MC_2014							4379493		81	Contig	2017-10-31	MQZN01	92765	92765	81	67							Illumina MiSeq	University of Trento	PRJNA350620	SAMN06019731					Stenotrophomonas maltophilia	98.1	0.48	GCA_002740245.1	Italy	Human	2014		smaltophilia	-	13	99	127
GCA_001068915.1	ASM106891v1	Stenotrophomonas maltophilia	40324	OK		1253_SMAL							4833739		109	Scaffold	2015-07-10	JVWW01	92309	96769	102	66							Illumina HiSeq	University of Washington	PRJNA267549	SAMN03197220					Stenotrophomonas maltophilia	98.8	0.72	GCA_001068915.1	United States	Human			smaltophilia	193	5	4	136
GCA_025461155.1	ASM2546115v1	Stenotrophomonas maltophilia	40324	Failed		52_FDSW202186540-1r-8					NCBI Prokaryotic Genome Annotation Pipeline (PGAP)	2020-12-10	4367261		96	Scaffold	2022-09-28	JAEDVB01	92175	155267	71	66.5							Illumina	Chinese PLA General Hospital	PRJNA675378	SAMN16706870	4020	3901	41		Stenotrophomonas maltophilia	99.26	0.28	GCA_025461155.1	China	Human	2020	metagenomic assembly	smaltophilia	569	13	28	226
GCA_022750935.1	ASM2275093v1	Stenotrophomonas maltophilia	40324	OK		17923/1							4779095		114	Scaffold	2022-03-29	JAKJRF01	91976	122284	96	66.5							MGI	Pirogov Russian National Research Medical University	PRJNA799609	SAMN25182274					Stenotrophomonas maltophilia	98.87	0.27	GCA_022750935.1	Russia	Human	2020	Whole organism	smaltophilia	5	5	22	9
GCA_030237155.1	ASM3023715v1	Stenotrophomonas maltophilia	40324	OK		Smal2							4435594		92	Scaffold	2023-06-08	JASJSV01	91570	112330	77	66.5							Illumina MiSeq	Instituto de Pesquisa Pele Pequeno Principe	PRJNA785542	SAMN35084929					Stenotrophomonas maltophilia	98.82	0.57	GCA_030237155.1	Brazil	Human	2016		smaltophilia	-	~21	~1	~193
GCA_002739195.1	ASM273919v1	Stenotrophomonas maltophilia	40324	OK		Fma_2009							4656954		98	Contig	2017-10-31	MQYJ01	91209	91209	98	66.5							Illumina MiSeq	University of Trento	PRJNA350620	SAMN06019700					Stenotrophomonas maltophilia	99	0.53	GCA_002739195.1	Italy	Human	2009		smaltophilia	-	5	22	9
GCA_024126755.1	ASM2412675v1	Stenotrophomonas maltophilia	40324	OK		S 248-2					NCBI Prokaryotic Genome Annotation Pipeline (PGAP)	2022-06-28	4602555		95	Contig	2022-07-03	JAMYCL01	90908	90908	95	66.5							Illumina HiSeq	Palacky University Olomouc	PRJNA844552	SAMN29162802	4268	4175	18		Stenotrophomonas maltophilia	99.15	0.45	GCA_024126755.1	Czechia		2020	whole organism	smaltophilia	-	1	1	307
GCA_050510815.1	ASM5051081v1	Stenotrophomonas maltophilia	40324	OK		NJ12							4574156		84	Scaffold	2025-05-21	JBNKIK01	90858	104892	75	66.5							Illumina	NJAU	PRJNA1255786	SAMN48155368					Stenotrophomonas maltophilia	99.19	0.63	GCA_050510815.1	China		2021	cell culture	smaltophilia	31	3	4	24
GCA_004920755.1	ASM492075v1	Stenotrophomonas maltophilia	40324	Inconclusive		RC09					NCBI Prokaryotic Genome Annotation Pipeline (PGAP)	2018-05-11	4556223		112	Contig	2019-04-29	QFHC01	90461	90461	112	66							Illumina MiSeq	Virginia Polytechnic Institute and State University	PRJNA453403	SAMN08978033	4235	4088	69		Stenotrophomonas maltophilia	98.66	0.83	GCA_004920755.1	United States		2016	cell culture	smaltophilia	-	~50	48	~482
GCA_025461095.1	ASM2546109v1	Stenotrophomonas maltophilia	40324	Failed		56_FDSW202186567-1r-8					NCBI Prokaryotic Genome Annotation Pipeline (PGAP)	2020-12-10	4860674		102	Scaffold	2022-09-28	JAEDUX01	90416	165813	64	66							Illumina	Chinese PLA General Hospital	PRJNA675378	SAMN16706874	4484	4362	47		Stenotrophomonas maltophilia	98.85	1.8	GCA_025461095.1	China	Human	2020	metagenomic assembly	smaltophilia	595	13	223	411
GCA_004684085.1	ASM468408v1	Stenotrophomonas maltophilia	40324	Inconclusive		D5.1					NCBI Prokaryotic Genome Annotation Pipeline (PGAP)	2019-04-01	4626840		91	Contig	2019-04-06	SRHZ01	90353	90353	91	66							Illumina HiSeq	The University of Adelaide	PRJNA529743	SAMN11282838	4293	4176	46		Stenotrophomonas maltophilia	98.65	1.89	GCA_004684085.1	Australia		2016		smaltophilia	-	~40	~129	~248
GCA_013464005.1	ASM1346400v1	Stenotrophomonas maltophilia	40324	Failed		PU102					NCBI Prokaryotic Genome Annotation Pipeline (PGAP)	2018-09-28	4604057		78	Contig	2020-07-22	RATZ01	90026	90026	78	66							NextSeq 500	Universitat Autonoma de Barcelona	PRJNA295129	SAMN10131054	4275	4132	68		Stenotrophomonas maltophilia	98.23	0.62	GCA_013464005.1	Belgium	Human	2012		smaltophilia	87	69	26	85
GCA_038448685.1	ASM3844868v1	Stenotrophomonas maltophilia	40324	OK		CEMTC 3659					NCBI Prokaryotic Genome Annotation Pipeline (PGAP)	2024-04-19	4712121		566	Scaffold	2024-04-24	JBCEXL01	89635	4532780	464	66.5							Illumina NovaSeq	Institute of Chemical Biology and Fundamental Medicine- SB RAS	PRJNA1100795	SAMN40980739	4519	4367	81		Stenotrophomonas maltophilia	99.04	0.41	GCA_038448685.1	Russia		2019		smaltophilia	613	83	96	277
GCA_013464815.1	ASM1346481v1	Stenotrophomonas maltophilia	40324	Inconclusive		PC229					NCBI Prokaryotic Genome Annotation Pipeline (PGAP)	2018-09-28	4824711		97	Contig	2020-07-22	RAVM01	89408	89408	97	66							NextSeq 500	Universitat Autonoma de Barcelona	PRJNA295129	SAMN10131160	4546	4375	101		Stenotrophomonas maltophilia	98.11	1.2	GCA_013464815.1	Germany	Human	2012		smaltophilia	133	77	85	106
GCA_024128245.1	ASM2412824v1	Stenotrophomonas maltophilia	40324	OK		VE 244-3					NCBI Prokaryotic Genome Annotation Pipeline (PGAP)	2022-06-28	4601540		106	Contig	2022-07-03	JAMYCG01	88954	88954	106	66.5							Illumina HiSeq	Palacky University Olomouc	PRJNA844552	SAMN29162797	4269	4176	19		Stenotrophomonas maltophilia	99.15	0.45	GCA_024128245.1	Czechia		2020	whole organism	smaltophilia	-	1	1	307
GCA_025461855.1	ASM2546185v1	Stenotrophomonas maltophilia	40324	OK		15_FDSW202186511-1r-8					NCBI Prokaryotic Genome Annotation Pipeline (PGAP)	2020-12-10	4580118		127	Scaffold	2022-09-28	JAEDWI01	88385	269455	61	66.5							Illumina	Chinese PLA General Hospital	PRJNA675378	SAMN16706835	4171	4048	39		Stenotrophomonas maltophilia	98.87	0.46	GCA_025461855.1	China	Human	2020	metagenomic assembly	smaltophilia	563	1	96	307
GCA_025461315.1	ASM2546131v1	Stenotrophomonas maltophilia	40324	OK		44_FDSW202186527-1r-8					NCBI Prokaryotic Genome Annotation Pipeline (PGAP)	2020-12-10	4867133		124	Scaffold	2022-09-28	JAEDVH01	88319	251318	78	66							Illumina	Chinese PLA General Hospital	PRJNA675378	SAMN16706863	4499	4364	58		Stenotrophomonas maltophilia	98.77	1.02	GCA_025461315.1	China	Human	2020	metagenomic assembly	smaltophilia	92	1	1	82
GCA_025461375.1	ASM2546137v1	Stenotrophomonas maltophilia	40324	OK		41_FDSW202186545-1b-8					NCBI Prokaryotic Genome Annotation Pipeline (PGAP)	2020-12-10	4721150		99	Scaffold	2022-09-28	JAEDVK01	88281	153504	60	66.5							Illumina	Chinese PLA General Hospital	PRJNA675378	SAMN16706860	4367	4239	44		Stenotrophomonas maltophilia	99.21	0.26	GCA_025461375.1	China	Human	2020	metagenomic assembly	smaltophilia	138	4	22	82
GCA_025461195.1	ASM2546119v1	Stenotrophomonas maltophilia	40324	OK		53_FDSW202186561-1r-8					NCBI Prokaryotic Genome Annotation Pipeline (PGAP)	2020-12-10	4695619		114	Scaffold	2022-09-28	JAEDVA01	88249	120081	84	66.5							Illumina	Chinese PLA General Hospital	PRJNA675378	SAMN16706871	4372	4242	53		Stenotrophomonas maltophilia	98.96	0.39	GCA_025461195.1	China	Human	2020	metagenomic assembly	smaltophilia	31	3	4	24
GCA_002739155.1	ASM273915v1	Stenotrophomonas maltophilia	40324	OK		Fma_2005_STM1							4615168		103	Contig	2017-10-31	MQYF01	88039	88039	103	66.5							Illumina MiSeq	University of Trento	PRJNA350620	SAMN06019696					Stenotrophomonas maltophilia	99.15	0.47	GCA_002739155.1	Italy	Human	2005		smaltophilia	-	5	22	9
GCA_010994075.1	ASM1099407v1	Stenotrophomonas maltophilia	40324	OK		STN-MAK7							4736097		113	Contig	2020-02-24	WKLG01	88021	88021	113	66.5							Illumina MiSeq	Lebanese American University	PRJNA588515	SAMN13247120					Stenotrophomonas maltophilia	99.28	0.5	GCA_010994075.1	Lebanon	Human	2019	whole genome	smaltophilia	31	3	4	24
GCA_013464155.1	ASM1346415v1	Stenotrophomonas maltophilia	40324	OK		OC323					NCBI Prokaryotic Genome Annotation Pipeline (PGAP)	2018-09-28	4843502		102	Contig	2020-07-22	RAUF01	87868	87868	102	66							NextSeq 500	Universitat Autonoma de Barcelona	PRJNA295129	SAMN10131048	4495	4315	106		Stenotrophomonas maltophilia	99	0.55	GCA_013464155.1	Germany	Human	2012		smaltophilia	137	1	1	4
GCA_025461975.1	ASM2546197v1	Stenotrophomonas maltophilia	40324	OK		9_FDSW202186549-1r-8					NCBI Prokaryotic Genome Annotation Pipeline (PGAP)	2020-12-10	4610728		101	Scaffold	2022-09-28	JAEDWO01	87791	218353	60	66.5							Illumina	Chinese PLA General Hospital	PRJNA675378	SAMN16706829	4216	4088	48		Stenotrophomonas maltophilia	98.96	0.19	GCA_025461975.1	China	Human	2020	metagenomic assembly	smaltophilia	4	1	4	7
GCA_053570745.1	ASM5357074v1	Stenotrophomonas maltophilia	40324	OK		24110					NCBI Prokaryotic Genome Annotation Pipeline (PGAP)	2025-11-14	4603223		96	Contig	2025-11-19	JBSEHZ01	87001	87001	96	66.5							lllumina NovaSeq	Tarim University	PRJNA1335382	SAMN51987485	4272	4164	29		Stenotrophomonas maltophilia	99.15	0.5	GCA_053570745.1	China		2025	Soil, root	smaltophilia	-	1	1	82
GCA_010604425.1	ASM1060442v1	Stenotrophomonas maltophilia	40324	Inconclusive		AS012741							5205708		1799	Scaffold	2020-02-14	VLEZ01	86827	99234	1785	65.5							Illumina NextSeq	Ares Genetics	PRJNA553678	SAMN12251060					Stenotrophomonas maltophilia	98.13	3.66	GCA_010604425.1	United States	Human	2015		smaltophilia	18	20	25	11
GCA_049384445.1	ASM4938444v1	Stenotrophomonas maltophilia	40324	OK		CASM80							4611346		108	Contig	2025-04-08	JBMRGD01	86312	86312	108	66.5							Illumina MiSeq	Lebanese American university	PRJNA1017353	SAMN39200971					Stenotrophomonas maltophilia	99.13	0.55	GCA_049384445.1	Lebanon	Human	2022	Whole organism	smaltophilia	31	3	4	24
GCA_002739945.1	ASM273994v1	Stenotrophomonas maltophilia	40324	Inconclusive		TG_2014_STM2							4368250		110	Scaffold	2017-10-31	MQYE01	86306	86306	109	67							Illumina MiSeq	University of Trento	PRJNA350620	SAMN06019695					Stenotrophomonas maltophilia	97.49	0.48	GCA_002739945.1	Italy	Human	2014		smaltophilia	184	91	98	126
GCA_025461595.1	ASM2546159v1	Stenotrophomonas maltophilia	40324	OK		29_FDSW202186524-1r-8					NCBI Prokaryotic Genome Annotation Pipeline (PGAP)	2020-12-10	4795261		107	Scaffold	2022-09-28	JAEDVV01	86275	166084	73	66.5							Illumina	Chinese PLA General Hospital	PRJNA675378	SAMN16706849	4436	4307	51		Stenotrophomonas maltophilia	98.92	0.38	GCA_025461595.1	China	Human	2020	metagenomic assembly	smaltophilia	4	1	4	7
GCA_033436965.1	ASM3343696v1	Stenotrophomonas maltophilia	40324	OK		Smal39							4636969		128	Scaffold	2023-11-07	JASKJC01	86164	87978	115	66.5							Illumina NovaSeq	Instituto de Pesquisa Pele Pequeno Principe	PRJNA785542	SAMN35084951					Stenotrophomonas maltophilia	97.51	0.95	GCA_033436965.1	Brazil	Human	2022		smaltophilia	84	3	1	82
GCA_022750695.1	ASM2275069v1	Stenotrophomonas maltophilia	40324	OK		41761/4							4675296		124	Scaffold	2022-03-29	JAKJRT01	86108	118895	110	66.5							MGI	Pirogov Russian National Research Medical University	PRJNA799609	SAMN25182288					Stenotrophomonas maltophilia	98.77	0.71	GCA_022750695.1	Russia	Human	2020	Whole organism	smaltophilia	821	4	76	441
GCA_034492385.1	ASM3449238v1	Stenotrophomonas maltophilia	40324	OK		CCV124					NCBI Prokaryotic Genome Annotation Pipeline (PGAP)	2023-12-14	4689419		99	Scaffold	2023-12-19	JAXRVE01	85752	176663	61	66.5							Illumina NextSeq	Emory University School of Medicine	PRJNA1052082	SAMN38813739	4341	4225	40		Stenotrophomonas maltophilia	98.75	0.89	GCA_034492385.1	United States	Human	2020		smaltophilia	-	5	76	~386
GCA_001068765.1	ASM106876v1	Stenotrophomonas maltophilia	40324	Failed		1162_SMAL							4392826		113	Scaffold	2015-07-10	JWAT01	85750	85750	108	66.5							Illumina HiSeq	University of Washington	PRJNA267549	SAMN03197119					Stenotrophomonas maltophilia	98.64	0.97	GCA_001068765.1	United States	Human			smaltophilia	-	13	124?	~363
GCA_964276915.1	24-2628	Stenotrophomonas maltophilia	40324	OK		uvzsr-PT_24_00029-B04-AR_24_00002628							4697386		100	Contig	2024-10-17	CAXYHH01	85703	85703	100	66.5							ILLUMINA	Comenius University Science Park	PRJEB72521	SAMEA116144410					Stenotrophomonas maltophilia	96.49	0.48	GCA_964276915.1	Slovakia	Human	2024		smaltophilia	500	1	4	18
GCA_002739755.1	ASM273975v1	Stenotrophomonas maltophilia	40324	OK		MS_2014							4975192		145	Scaffold	2017-10-31	MQXP01	85657	86828	142	66							Illumina MiSeq	University of Trento	PRJNA350620	SAMN06019680					Stenotrophomonas maltophilia	98.9	0.43	GCA_002739755.1	Italy	Human	2014		smaltophilia	5	5	22	9
GCA_013463565.1	ASM1346356v1	Stenotrophomonas maltophilia	40324	Failed		OS87					NCBI Prokaryotic Genome Annotation Pipeline (PGAP)	2018-09-28	4840771		105	Contig	2020-07-22	RATD01	85556	85556	105	66.5							NextSeq 500	Universitat Autonoma de Barcelona	PRJNA295129	SAMN10131076	4564	4393	96		Stenotrophomonas maltophilia	99	1.44	GCA_013463565.1	France	Human	2012		smaltophilia	122	73	78	95
GCA_052220885.1	ASM5222088v1	Stenotrophomonas maltophilia	40324	OK		TUM26315					NCBI Prokaryotic Genome Annotation Pipeline (PGAP)	2025-08-19	4481691		102	Contig	2025-08-24	JBQPHK01	85448	85448	102	66.5							Illumina MiSeq	Toho University School of Medicine	PRJNA1304895	SAMN50575120	4097	3995	20		Stenotrophomonas maltophilia	98.86	0.44	GCA_052220885.1	Japan	Human	2017		smaltophilia	-	1	~34	~488
GCA_002739405.1	ASM273940v1	Stenotrophomonas maltophilia	40324	OK		GC_2013_STM1							4618695		105	Contig	2017-10-31	MQZC01	85099	85099	105	66.5							Illumina MiSeq	University of Trento	PRJNA350620	SAMN06019720					Stenotrophomonas maltophilia	97.79	0.12	GCA_002739405.1	Italy	Human	2013		smaltophilia	91	3	73	89
GCA_002740255.1	ASM274025v1	Stenotrophomonas maltophilia	40324	Failed		MC_2013							4381248		95	Scaffold	2017-10-31	MQZM01	85069	92631	94	67							Illumina MiSeq	University of Trento	PRJNA350620	SAMN06019730					Stenotrophomonas maltophilia	98.53	0.6	GCA_002740255.1	Italy	Human	2013		smaltophilia	-	13	99	127
GCA_036319265.1	ASM3631926v1	Stenotrophomonas maltophilia	40324	OK		SMYL69							4694432		108	Scaffold	2024-01-31	JAWITL01	84926	122806	63	66.5							Illumina HiSeq	Chinese Center for Disease Control and Prevention	PRJNA1019301	SAMN37432913					Stenotrophomonas maltophilia	98.98	0.44	GCA_036319265.1	China	Human	2022	sputum	smaltophilia	500	1	4	18
GCA_025461445.1	ASM2546144v1	Stenotrophomonas maltophilia	40324	OK		37_FDSW202186532-1r-8					NCBI Prokaryotic Genome Annotation Pipeline (PGAP)	2020-12-10	4498036		112	Scaffold	2022-09-28	JAEDVO01	84714	161727	70	66.5							Illumina	Chinese PLA General Hospital	PRJNA675378	SAMN16706856	4138	4018	39		Stenotrophomonas maltophilia	99.26	0.14	GCA_025461445.1	China	Human	2020	metagenomic assembly	smaltophilia	574	3	219	406
GCA_025461275.1	ASM2546127v1	Stenotrophomonas maltophilia	40324	OK		46_FDSW202186550-1r-8					NCBI Prokaryotic Genome Annotation Pipeline (PGAP)	2020-12-10	4613630		103	Scaffold	2022-09-28	JAEDVF01	84632	125292	75	66.5							Illumina	Chinese PLA General Hospital	PRJNA675378	SAMN16706865	4258	4123	52		Stenotrophomonas maltophilia	97.99	0.68	GCA_025461275.1	China	Human	2020	metagenomic assembly	smaltophilia	-	68	1	12
GCA_024127455.1	ASM2412745v1	Stenotrophomonas maltophilia	40324	Inconclusive		S 246-1					NCBI Prokaryotic Genome Annotation Pipeline (PGAP)	2022-06-28	4515425		93	Contig	2022-07-03	JAMYCM01	84314	84314	93	66							Illumina HiSeq	Palacky University Olomouc	PRJNA844552	SAMN29162803	4097	3995	26		Stenotrophomonas maltophilia	98.84	0.86	GCA_024127455.1	Czechia		2020	whole organism	smaltophilia	-	50	12	~514
GCA_025462025.1	ASM2546202v1	Stenotrophomonas maltophilia	40324	OK		4_FDSW202186523-1r-8					NCBI Prokaryotic Genome Annotation Pipeline (PGAP)	2020-12-10	4600556		121	Scaffold	2022-09-28	JAEDWS01	84109	150949	82	66.5							Illumina	Chinese PLA General Hospital	PRJNA675378	SAMN16706825	4223	4097	48		Stenotrophomonas maltophilia	99.04	0.48	GCA_025462025.1	China	Human	2020	metagenomic assembly	smaltophilia	561	1	1	277
GCA_002739685.1	ASM273968v1	Stenotrophomonas maltophilia	40324	OK		MS_2011							4939324		124	Scaffold	2017-10-31	MQXM01	83803	83803	123	66.5							Illumina MiSeq	University of Trento	PRJNA350620	SAMN06019677					Stenotrophomonas maltophilia	98.96	0.62	GCA_002739685.1	Italy	Human	2011		smaltophilia	4	1	4	7
GCA_002740265.1	ASM274026v1	Stenotrophomonas maltophilia	40324	OK		BB_2010							4606510		117	Scaffold	2017-10-31	MQZO01	83791	83791	116	66.5							Illumina MiSeq	University of Trento	PRJNA350620	SAMN06019732					Stenotrophomonas maltophilia	99.28	0.45	GCA_002740265.1	Italy	Human	2010		smaltophilia	139	3	4	110
GCA_002739715.1	ASM273971v1	Stenotrophomonas maltophilia	40324	OK		MS_2012							4905248		101	Scaffold	2017-10-31	MQXN01	83752	83752	100	66.5							Illumina MiSeq	University of Trento	PRJNA350620	SAMN06019678					Stenotrophomonas maltophilia	98.96	0.59	GCA_002739715.1	Italy	Human	2012		smaltophilia	4	1	4	7
GCA_002739365.1	ASM273936v1	Stenotrophomonas maltophilia	40324	OK		GC_2009							5214188		118	Contig	2017-10-31	MQYX01	83722	83722	118	66							Illumina MiSeq	University of Trento	PRJNA350620	SAMN06019715					Stenotrophomonas maltophilia	98.35	1.2	GCA_002739365.1	Italy	Human	2009		smaltophilia	162	1	1	4
GCA_002739955.1	ASM273995v1	Stenotrophomonas maltophilia	40324	OK		Fma_2005_STM2							4612173		88	Contig	2017-10-31	MQYG01	83639	83639	88	66.5							Illumina MiSeq	University of Trento	PRJNA350620	SAMN06019697					Stenotrophomonas maltophilia	99.07	0.22	GCA_002739955.1	Italy	Human	2005		smaltophilia	-	5	22	9
GCA_036319525.1	ASM3631952v1	Stenotrophomonas maltophilia	40324	OK		SMYL5							4844343		108	Scaffold	2024-01-31	JAWISV01	83636	162861	59	66.5							Illumina HiSeq	Chinese Center for Disease Control and Prevention	PRJNA1019301	SAMN37432897					Stenotrophomonas maltophilia	95.32	0.76	GCA_036319525.1	China	Human	2021	feces	smaltophilia	-	5	4	337
GCA_034491225.1	ASM3449122v1	Stenotrophomonas maltophilia	40324	OK		CCV156					NCBI Prokaryotic Genome Annotation Pipeline (PGAP)	2023-12-14	4730321		96	Scaffold	2023-12-19	JAXRUX01	83628	159655	56	66.5							Illumina NextSeq	Emory University School of Medicine	PRJNA1052082	SAMN38813749	4404	4291	40		Stenotrophomonas maltophilia	99.28	0.3	GCA_034491225.1	Australia	Human	2021		smaltophilia	208	4	76	155
GCA_036319505.1	ASM3631950v1	Stenotrophomonas maltophilia	40324	OK		SMYL6							5002246		105	Scaffold	2024-01-31	JAWISW01	83242	148230	54	66.5							Illumina HiSeq	Chinese Center for Disease Control and Prevention	PRJNA1019301	SAMN37432898					Stenotrophomonas maltophilia	98.96	0.91	GCA_036319505.1	China	Human	2021	feces	smaltophilia	-	5	4	337
GCA_024126795.1	ASM2412679v1	Stenotrophomonas maltophilia	40324	OK		S 252-3					NCBI Prokaryotic Genome Annotation Pipeline (PGAP)	2022-06-28	4800142		128	Contig	2022-07-03	JAMYCK01	83172	83172	128	66.5							Illumina HiSeq	Palacky University Olomouc	PRJNA844552	SAMN29162801	4486	4357	44		Stenotrophomonas maltophilia	98.02	0.59	GCA_024126795.1	Czechia		2020	whole organism	smaltophilia	162	1	1	4
GCA_002739665.1	ASM273966v1	Stenotrophomonas maltophilia	40324	OK		MS_2010							4937359		132	Scaffold	2017-10-31	MQXL01	83165	83165	130	66.5							Illumina MiSeq	University of Trento	PRJNA350620	SAMN06019676					Stenotrophomonas maltophilia	98.96	0.62	GCA_002739665.1	Italy	Human	2010		smaltophilia	4	1	4	7
GCA_049385065.1	ASM4938506v1	Stenotrophomonas maltophilia	40324	OK		CASM88							4544135		96	Contig	2025-04-08	JBMRFM01	83101	83101	96	66.5							Illumina MiSeq	Lebanese American university	PRJNA1017353	SAMN39200951					Stenotrophomonas maltophilia	98.93	0.4	GCA_049385065.1	Lebanon	Human	2022	Whole organism	smaltophilia	-	3	104	~332
GCA_002738715.1	ASM273871v1	Stenotrophomonas maltophilia	40324	OK		ZC_2009							4355770		105	Scaffold	2017-10-31	MQWP01	82907	82907	104	66.5							Illumina MiSeq	University of Trento	PRJNA350620	SAMN06019654					Stenotrophomonas maltophilia	97.32	0.37	GCA_002738715.1	Italy	Human	2009		smaltophilia	-	1	96	~232
GCA_002738825.1	ASM273882v1	Stenotrophomonas maltophilia	40324	OK		ZC_2012_STM1							4909153		110	Scaffold	2017-10-31	MQWS01	82819	82819	109	66							Illumina MiSeq	University of Trento	PRJNA350620	SAMN06019657					Stenotrophomonas maltophilia	98.65	0.19	GCA_002738825.1	Italy	Human	2012		smaltophilia	5	5	22	9
GCA_002738985.1	ASM273898v1	Stenotrophomonas maltophilia	40324	OK		CV_2008							4801064		106	Contig	2017-10-31	MQXD01	82576	82576	106	66.5							Illumina MiSeq	University of Trento	PRJNA350620	SAMN06019668					Stenotrophomonas maltophilia	98.58	0.29	GCA_002738985.1	Italy	Human	2008		smaltophilia	5	5	22	9
GCA_036319045.1	ASM3631904v1	Stenotrophomonas maltophilia	40324	OK		SMYL92							4723800		114	Scaffold	2024-01-31	JAWITX01	82540	124663	60	66.5							Illumina HiSeq	Chinese Center for Disease Control and Prevention	PRJNA1019301	SAMN37432925					Stenotrophomonas maltophilia	98.71	0.64	GCA_036319045.1	China	Human	2023	sputum	smaltophilia	4	1	4	7
GCA_002740345.1	ASM274034v1	Stenotrophomonas maltophilia	40324	OK		SanG_2010							4789465		115	Contig	2017-10-31	MQZS01	82239	82239	115	66.5							Illumina MiSeq	University of Trento	PRJNA350620	SAMN06019736					Stenotrophomonas maltophilia	99.08	0.71	GCA_002740345.1	Italy	Human	2010		smaltophilia	500	1	4	18
GCA_013463885.1	ASM1346388v1	Stenotrophomonas maltophilia	40324	Inconclusive		PU109					NCBI Prokaryotic Genome Annotation Pipeline (PGAP)	2018-09-28	5071214		108	Contig	2020-07-22	RATR01	82096	82096	108	66							NextSeq 500	Universitat Autonoma de Barcelona	PRJNA295129	SAMN10131062	4716	4567	79		Stenotrophomonas maltophilia	98.41	2.17	GCA_013463885.1	Belgium	Human	2012		smaltophilia	126	6	18	99
GCA_036319205.1	ASM3631920v1	Stenotrophomonas maltophilia	40324	OK		SMYL75							4453286		104	Scaffold	2024-01-31	JAWITO01	81869	120224	64	66.5							Illumina HiSeq	Chinese Center for Disease Control and Prevention	PRJNA1019301	SAMN37432916					Stenotrophomonas maltophilia	98.82	0.12	GCA_036319205.1	China	Human	2022	sputum	smaltophilia	-	1	22	~489
GCA_038501525.1	ASM3850152v1	Stenotrophomonas maltophilia	40324	OK		CEMTC 2142					NCBI Prokaryotic Genome Annotation Pipeline (PGAP)	2024-04-19	4919477		343	Scaffold	2024-04-26	JBCEXN01	81806	4765714	242	66.5							Illumina NovaSeq	Institute of Chemical Biology and Fundamental Medicine- SB RAS	PRJNA1100795	SAMN40980737	4702	4576	52		Stenotrophomonas maltophilia	98.7	0.99	GCA_038501525.1	Russia		2015		smaltophilia	500	1	4	18
GCA_965118625.1	IA423_S17	Stenotrophomonas maltophilia	40324	Inconclusive		IA423			IA423				4644959		92	Contig	2025-01-29	CBCPIZ01	81560	81560	92	66.5							Illumina, NextSeq 500	The French Research Institute for Exploitation of the Sea	PRJEB60605	SAMEA117624625					Stenotrophomonas maltophilia	95.05	0.77	GCA_965118625.1	France		1991		smaltophilia	53	43	13	52
GCA_038501485.1	ASM3850148v1	Stenotrophomonas maltophilia	40324	OK		CEMTC 3664					NCBI Prokaryotic Genome Annotation Pipeline (PGAP)	2024-04-19	4771291		833	Scaffold	2024-04-26	JBCEXK01	81549	4520966	727	66.5							Illumina NovaSeq	Institute of Chemical Biology and Fundamental Medicine- SB RAS	PRJNA1100795	SAMN40980740	4752	4602	76		Stenotrophomonas maltophilia	99.04	1.74	GCA_038501485.1	Russia		2019		smaltophilia	613	83	96	277
GCA_003244695.1	ASM324469v1	Stenotrophomonas maltophilia	40324	OK		SM-480					NCBI Prokaryotic Genome Annotation Pipeline (PGAP)	2016-05-17	4293836		143	Contig	2018-06-18	LXXF01	81284	81284	143	66.5							Illumina MiSeq	CSIR-Institute of Microbial Technology	PRJNA321249	SAMN04978485	3899	3741	91		Stenotrophomonas maltophilia	95.58	0.25	GCA_003244695.1	India	Human	2013	Microbe	smaltophilia	-	4	76	513
GCA_010994225.1	ASM1099422v1	Stenotrophomonas maltophilia	40324	Failed		STN-MAK8							4381617		193	Contig	2020-02-24	WLYO01	80617	80617	193	67							Illumina MiSeq	Lebanese American University	PRJNA589234	SAMN13268959					Stenotrophomonas maltophilia	98.91	1.17	GCA_010994225.1	Lebanon	Human	2019	whole genome	smaltophilia	-	91	~124	~508
GCA_013464315.1	ASM1346431v1	Stenotrophomonas maltophilia	40324	OK		OL11					NCBI Prokaryotic Genome Annotation Pipeline (PGAP)	2018-09-28	4956580		135	Contig	2020-07-22	RAUO01	80478	80478	135	66							NextSeq 500	Universitat Autonoma de Barcelona	PRJNA295129	SAMN10131039	4652	4471	105		Stenotrophomonas maltophilia	98.26	0.51	GCA_013464315.1	Slovenia	Human	2011		smaltophilia	4	1	4	7
GCA_002739105.1	ASM273910v1	Stenotrophomonas maltophilia	40324	Inconclusive		TG_2009_STM1							4344434		99	Scaffold	2017-10-31	MQXY01	80068	80068	98	67							Illumina MiSeq	University of Trento	PRJNA350620	SAMN06019689					Stenotrophomonas maltophilia	97.79	0.38	GCA_002739105.1	Italy	Human	2009		smaltophilia	184	91	98	126
GCA_038449055.1	ASM3844905v1	Stenotrophomonas maltophilia	40324	OK		CEMTC 2355					NCBI Prokaryotic Genome Annotation Pipeline (PGAP)	2024-04-19	4986609		1019	Scaffold	2024-04-25	JBCEXM01	79681	4762622	915	66							Illumina NovaSeq	Institute of Chemical Biology and Fundamental Medicine- SB RAS	PRJNA1100795	SAMN40980738	4652	4507	75		Stenotrophomonas maltophilia	98.43	0.67	GCA_038449055.1	Russia		2016		smaltophilia	4	1	4	7
GCA_002739905.1	ASM273990v1	Stenotrophomonas maltophilia	40324	Inconclusive		TG_2014_STM1							4344642		99	Scaffold	2017-10-31	MQYD01	78811	78811	98	67							Illumina MiSeq	University of Trento	PRJNA350620	SAMN06019694					Stenotrophomonas maltophilia	97.43	0.25	GCA_002739905.1	Italy	Human	2014		smaltophilia	184	91	98	126
GCA_013464215.1	ASM1346421v1	Stenotrophomonas maltophilia	40324	OK		P626					NCBI Prokaryotic Genome Annotation Pipeline (PGAP)	2018-09-28	4590928		106	Contig	2020-07-22	RAUH01	78750	78750	106	66.5							NextSeq 500	Universitat Autonoma de Barcelona	PRJNA295129	SAMN10131046	4268	4126	72		Stenotrophomonas maltophilia	98.53	0.53	GCA_013464215.1	Spain	Human	2004		smaltophilia	140	4	22	111
GCA_025461085.1	ASM2546108v1	Stenotrophomonas maltophilia	40324	OK		57_FDSW202186537-1r-8					NCBI Prokaryotic Genome Annotation Pipeline (PGAP)	2020-12-10	4817995		119	Scaffold	2022-09-28	JAEDUW01	78721	174887	74	66.5							Illumina	Chinese PLA General Hospital	PRJNA675378	SAMN16706875	4466	4340	43		Stenotrophomonas maltophilia	98.99	0.46	GCA_025461085.1	China	Human	2020	metagenomic assembly	smaltophilia	828	3	35	120
GCA_022751115.1	ASM2275111v1	Stenotrophomonas maltophilia	40324	OK		37/4							4490888		131	Scaffold	2022-03-29	JAKJQV01	78718	94846	117	66.5							MGI	Pirogov Russian National Research Medical University	PRJNA799609	SAMN25182264					Stenotrophomonas maltophilia	98.62	0.21	GCA_022751115.1	Russia	Human	2020	Whole organism	smaltophilia	212	4	22	159
GCA_025462075.1	ASM2546207v1	Stenotrophomonas maltophilia	40324	OK		3_FDSW202186539-1r-8					NCBI Prokaryotic Genome Annotation Pipeline (PGAP)	2020-12-10	4641803		108	Scaffold	2022-09-28	JAEDWT01	78512	100374	82	66.5							Illumina	Chinese PLA General Hospital	PRJNA675378	SAMN16706824	4251	4114	56		Stenotrophomonas maltophilia	99.22	0.4	GCA_025462075.1	China	Human	2020	metagenomic assembly	smaltophilia	31	3	4	24
GCA_013463895.1	ASM1346389v1	Stenotrophomonas maltophilia	40324	Inconclusive		P815					NCBI Prokaryotic Genome Annotation Pipeline (PGAP)	2018-09-28	5005218		132	Contig	2020-07-22	RATS01	78473	78473	132	66							NextSeq 500	Universitat Autonoma de Barcelona	PRJNA295129	SAMN10131061	4741	4602	66		Stenotrophomonas maltophilia	98.3	1.28	GCA_013463895.1	Spain	Human	2005		smaltophilia	141	80	88	112
GCA_002739585.1	ASM273958v1	Stenotrophomonas maltophilia	40324	OK		MS_2003_STM2							4846249		120	Scaffold	2017-10-31	MQXH01	78126	78126	118	66							Illumina MiSeq	University of Trento	PRJNA350620	SAMN06019672					Stenotrophomonas maltophilia	98.87	0.62	GCA_002739585.1	Italy	Human	2003		smaltophilia	181	1	96	125
GCA_002739505.1	ASM273950v1	Stenotrophomonas maltophilia	40324	Failed		MC_2011_STM2							4377825		97	Contig	2017-10-31	MQZK01	78077	78077	97	67							Illumina MiSeq	University of Trento	PRJNA350620	SAMN06019728					Stenotrophomonas maltophilia	98.54	0.48	GCA_002739505.1	Italy	Human	2011		smaltophilia	-	13	99	127
GCA_022751135.1	ASM2275113v1	Stenotrophomonas maltophilia	40324	OK		84/1							4775654		122	Scaffold	2022-03-29	JAKJQY01	77759	100777	107	66.5							MGI	Pirogov Russian National Research Medical University	PRJNA799609	SAMN25182267					Stenotrophomonas maltophilia	98.89	0.29	GCA_022751135.1	Russia	Human	2020	Whole organism	smaltophilia	4	1	4	7
GCA_025461615.1	ASM2546161v1	Stenotrophomonas maltophilia	40324	Inconclusive		27_FDSW202186522-1r-8					NCBI Prokaryotic Genome Annotation Pipeline (PGAP)	2020-12-10	4992239		122	Scaffold	2022-09-28	JAEDVW01	77159	122148	91	66							Illumina	Chinese PLA General Hospital	PRJNA675378	SAMN16706847	4617	4487	50		Stenotrophomonas maltophilia	98.59	1.54	GCA_025461615.1	China	Human	2020	metagenomic assembly	smaltophilia	347	88	9	262
GCA_002739235.1	ASM273923v1	Stenotrophomonas maltophilia	40324	OK		Fma_2010_STM2							4651210		106	Scaffold	2017-10-31	MQYL01	77141	77141	105	66.5							Illumina MiSeq	University of Trento	PRJNA350620	SAMN06019702					Stenotrophomonas maltophilia	99.12	0.32	GCA_002739235.1	Italy	Human	2010		smaltophilia	-	5	22	9
GCA_003244795.1	ASM324479v1	Stenotrophomonas maltophilia	40324	Failed		SM-1006					NCBI Prokaryotic Genome Annotation Pipeline (PGAP)	2016-05-17	4308028		119	Contig	2018-06-18	LXXS01	76996	76996	119	66.5							Illumina MiSeq	CSIR-Institute of Microbial Technology	PRJNA321249	SAMN04978499	3943	3799	72		Stenotrophomonas maltophilia	97.01	0.74	GCA_003244795.1	India	Human	2013	Microbe	smaltophilia	-	~13	~28	462
GCA_002740035.1	ASM274003v1	Stenotrophomonas maltophilia	40324	OK		AV_2006							4651562		124	Scaffold	2017-10-31	MQYO01	76879	82508	123	66.5							Illumina MiSeq	University of Trento	PRJNA350620	SAMN06019706					Stenotrophomonas maltophilia	97.58	0.42	GCA_002740035.1	Italy	Human	2006		smaltophilia	-	1	1	12
GCA_013464455.1	ASM1346445v1	Stenotrophomonas maltophilia	40324	Inconclusive		4834-R					NCBI Prokaryotic Genome Annotation Pipeline (PGAP)	2018-09-28	5151933		117	Contig	2020-07-22	RAUU01	76817	76817	117	66							NextSeq 500	Universitat Autonoma de Barcelona	PRJNA295129	SAMN10131033	4813	4646	92		Stenotrophomonas maltophilia	98.03	1.82	GCA_013464455.1	Spain	Human	1999		smaltophilia	80	65	18	78
GCA_003244785.1	ASM324478v1	Stenotrophomonas maltophilia	40324	Failed		SM-24179					NCBI Prokaryotic Genome Annotation Pipeline (PGAP)	2016-05-17	4281516		140	Contig	2018-06-18	LXXO01	76600	76600	140	67							Illumina MiSeq	CSIR-Institute of Microbial Technology	PRJNA321249	SAMN04978494	3906	3754	73		Stenotrophomonas maltophilia	97.12	0.92	GCA_003244785.1	India	Human	2012	Microbe	smaltophilia	-	91	~124	~180
GCA_025461775.1	ASM2546177v1	Stenotrophomonas maltophilia	40324	OK		18_FDSW202186517-1r-8					NCBI Prokaryotic Genome Annotation Pipeline (PGAP)	2020-12-10	4627836		125	Scaffold	2022-09-28	JAEDWF01	76482	158177	64	66.5							Illumina	Chinese PLA General Hospital	PRJNA675378	SAMN16706838	4275	4160	38		Stenotrophomonas maltophilia	99.57	0.27	GCA_025461775.1	China	Human	2020	metagenomic assembly	smaltophilia	148	1	1	117
GCA_002740425.1	ASM274042v1	Stenotrophomonas maltophilia	40324	OK		AV_2005							4720290		133	Scaffold	2017-10-31	MQZW01	76474	76828	132	66.5							Illumina MiSeq	University of Trento	PRJNA350620	SAMN06019705					Stenotrophomonas maltophilia	97.81	0.44	GCA_002740425.1	Italy	Human	2005		smaltophilia	-	1	1	12
GCA_036319535.1	ASM3631953v1	Stenotrophomonas maltophilia	40324	OK		SMYL3							4781988		112	Scaffold	2024-01-31	JAWISU01	76258	180685	55	66.5							Illumina HiSeq	Chinese Center for Disease Control and Prevention	PRJNA1019301	SAMN37432896					Stenotrophomonas maltophilia	96.79	0.4	GCA_036319535.1	China	Human	2021	feces	smaltophilia	-	5	4	337
GCA_013464305.1	ASM1346430v1	Stenotrophomonas maltophilia	40324	OK		PL20					NCBI Prokaryotic Genome Annotation Pipeline (PGAP)	2018-09-28	4779000		102	Contig	2020-07-22	RAUN01	76154	76154	102	66.5							NextSeq 500	Universitat Autonoma de Barcelona	PRJNA295129	SAMN10131040	4454	4300	79		Stenotrophomonas maltophilia	98.71	0.41	GCA_013464305.1	Slovenia	Human	2011		smaltophilia	4	1	4	7
GCA_036319365.1	ASM3631936v1	Stenotrophomonas maltophilia	40324	OK		SMYL33							4921012		122	Scaffold	2024-01-31	JAWITD01	75699	134474	68	66.5							Illumina HiSeq	Chinese Center for Disease Control and Prevention	PRJNA1019301	SAMN37432905					Stenotrophomonas maltophilia	97.37	1.03	GCA_036319365.1	China	Human	2021	feces	smaltophilia	-	5	4	337
GCA_036319345.1	ASM3631934v1	Stenotrophomonas maltophilia	40324	OK		SMYL51							4500621		111	Scaffold	2024-01-31	JAWITG01	75637	208437	55	66.5							Illumina HiSeq	Chinese Center for Disease Control and Prevention	PRJNA1019301	SAMN37432908					Stenotrophomonas maltophilia	99.23	0.19	GCA_036319345.1	China	Human	2022	sputum	smaltophilia	-	5	76	~14
GCA_033436945.1	ASM3343694v1	Stenotrophomonas maltophilia	40324	OK		Smal42							4545082		132	Scaffold	2023-11-07	JASKMW01	75120	85279	122	66.5							Illumina NovaSeq	Instituto de Pesquisa Pele Pequeno Principe	PRJNA785542	SAMN35084952					Stenotrophomonas maltophilia	98.85	0.19	GCA_033436945.1	Brazil	Human	2022		smaltophilia	-	5	94	122
GCA_013464355.1	ASM1346435v1	Stenotrophomonas maltophilia	40324	OK		PL12					NCBI Prokaryotic Genome Annotation Pipeline (PGAP)	2018-09-28	4953483		108	Contig	2020-07-22	RAUP01	75062	75062	108	66							NextSeq 500	Universitat Autonoma de Barcelona	PRJNA295129	SAMN10131038	4638	4467	101		Stenotrophomonas maltophilia	98.43	0.51	GCA_013464355.1	Slovenia	Human	2011		smaltophilia	4	1	4	7
GCA_013464525.1	ASM1346452v1	Stenotrophomonas maltophilia	40324	OK		E50					NCBI Prokaryotic Genome Annotation Pipeline (PGAP)	2018-09-28	4685118		120	Contig	2020-07-22	RAUW01	75005	75005	120	66.5							NextSeq 500	Universitat Autonoma de Barcelona	PRJNA295129	SAMN10131031	4373	4215	84		Stenotrophomonas maltophilia	99.16	1.12	GCA_013464525.1	Spain	Human	2009		smaltophilia	78	1	4	18
GCA_002738675.1	ASM273867v1	Stenotrophomonas maltophilia	40324	OK		ZC_2004							4559876		123	Contig	2017-10-31	MQWK01	74976	74976	123	66.5							Illumina MiSeq	University of Trento	PRJNA350620	SAMN06019649					Stenotrophomonas maltophilia	99.29	0.27	GCA_002738675.1	Italy	Human	2004		smaltophilia	178	1	1	18
GCA_013464915.1	ASM1346491v1	Stenotrophomonas maltophilia	40324	Inconclusive		PC315					NCBI Prokaryotic Genome Annotation Pipeline (PGAP)	2018-09-28	4646463		114	Contig	2020-07-22	RAVT01	74914	74914	114	66.5							NextSeq 500	Universitat Autonoma de Barcelona	PRJNA295129	SAMN10131153	4280	4142	62		Stenotrophomonas maltophilia	98.66	0.74	GCA_013464915.1	Germany	Human	2012		smaltophilia	136	79	87	109
GCA_036319065.1	ASM3631906v1	Stenotrophomonas maltophilia	40324	OK		SMYL91							4790115		116	Scaffold	2024-01-31	JAWITW01	74909	140579	58	66.5							Illumina HiSeq	Chinese Center for Disease Control and Prevention	PRJNA1019301	SAMN37432924					Stenotrophomonas maltophilia	98.77	0.76	GCA_036319065.1	China	Human	2023	sputum	smaltophilia	84	3	1	82
GCA_001072845.1	ASM107284v1	Stenotrophomonas maltophilia	40324	Inconclusive		416_SMAL							5214364		124	Scaffold	2015-07-10	JVHZ01	74837	98772	99	65.5							Illumina HiSeq	University of Washington	PRJNA267549	SAMN03197607					Stenotrophomonas maltophilia	98.21	1.34	GCA_001072845.1	United States	Human			smaltophilia	-	96	~72	~123
GCA_013464295.1	ASM1346429v1	Stenotrophomonas maltophilia	40324	OK		S3149					NCBI Prokaryotic Genome Annotation Pipeline (PGAP)	2018-09-28	4449821		111	Contig	2020-07-22	RAUM01	74765	74765	111	66.5							NextSeq 500	Universitat Autonoma de Barcelona	PRJNA295129	SAMN10131041	4090	3963	58		Stenotrophomonas maltophilia	99.2	0.21	GCA_013464295.1	Spain	Human	2007		smaltophilia	139	3	4	110
GCA_003244505.1	ASM324450v1	Stenotrophomonas maltophilia	40324	Failed		SM-6957					NCBI Prokaryotic Genome Annotation Pipeline (PGAP)	2016-05-17	4300032		128	Contig	2018-06-18	LXXP01	74488	74488	128	67							Illumina MiSeq	CSIR-Institute of Microbial Technology	PRJNA321249	SAMN04978495	3949	3814	64		Stenotrophomonas maltophilia	95.38	1.22	GCA_003244505.1	India	Human	2013	Microbe	smaltophilia	-	13	90	~232
GCA_030236965.1	ASM3023696v1	Stenotrophomonas maltophilia	40324	OK		Smal5							4652370		103	Scaffold	2023-06-08	JASJSR01	74327	94227	82	66.5							Illumina MiSeq	Instituto de Pesquisa Pele Pequeno Principe	PRJNA785542	SAMN35084932					Stenotrophomonas maltophilia	98.8	0.18	GCA_030236965.1	Brazil	Human	2017		smaltophilia	-	1	4	336
GCA_036319425.1	ASM3631942v1	Stenotrophomonas maltophilia	40324	OK		SMYL21							4689707		108	Scaffold	2024-01-31	JAWISZ01	74060	106207	67	66.5							Illumina HiSeq	Chinese Center for Disease Control and Prevention	PRJNA1019301	SAMN37432901					Stenotrophomonas maltophilia	99.17	0.18	GCA_036319425.1	China	Human	2022	sputum	smaltophilia	845	3	175	340
GCA_022750845.1	ASM2275084v1	Stenotrophomonas maltophilia	40324	OK		213/4							4783572		130	Scaffold	2022-03-29	JAKJRO01	73974	92756	112	66.5							MGI	Pirogov Russian National Research Medical University	PRJNA799609	SAMN25182283					Stenotrophomonas maltophilia	99.05	0.61	GCA_022750845.1	Russia	Human	2020	Whole organism	smaltophilia	4	1	4	7
GCA_010609005.1	ASM1060900v1	Stenotrophomonas maltophilia	40324	Failed		AS012584							4564667		300	Scaffold	2020-02-14	VLWE01	73924	77797	289	66.5							Illumina NextSeq	Ares Genetics	PRJNA553678	SAMN12250903					Stenotrophomonas maltophilia	99.03	0.37	GCA_010609005.1	United States	Human	2015		smaltophilia	-	~143	69	~10
GCA_001071195.1	ASM107119v1	Stenotrophomonas maltophilia	40324	OK		498_SMAL							4868454		142	Scaffold	2015-07-10	JVEU01	73771	86218	114	66.5							Illumina HiSeq	University of Washington	PRJNA267549	SAMN03197690					Stenotrophomonas maltophilia	97.94	0.35	GCA_001071195.1	United States	Human			smaltophilia	5	5	22	9
GCA_002205245.1	ASM220524v1	Stenotrophomonas maltophilia	40324	Failed		910					NCBI Prokaryotic Genome Annotation Pipeline (PGAP)	2017-06-15	4712083		132	Contig	2017-06-22	NIVY01	73400	73400	132	66							Illumina NextSeq 500	JCVI	PRJNA390523	SAMN07237145	4348	4164	115		Stenotrophomonas maltophilia	96.56	1.07	GCA_002205245.1	United States	Human	2015		smaltophilia	125	21	26	98
GCA_013464495.1	ASM1346449v1	Stenotrophomonas maltophilia	40324	Failed		L9-5R5					NCBI Prokaryotic Genome Annotation Pipeline (PGAP)	2018-09-28	4851575		118	Contig	2020-07-22	RAUV01	73335	73335	118	66.5							NextSeq 500	Universitat Autonoma de Barcelona	PRJNA295129	SAMN10131032	4474	4321	82		Stenotrophomonas maltophilia	97.27	1.52	GCA_013464495.1	Spain	Human	1999		smaltophilia	79	26	67	77
GCA_036319005.1	ASM3631900v1	Stenotrophomonas maltophilia	40324	OK		SMYL95							4674604		103	Scaffold	2024-01-31	JAWITZ01	73280	150369	56	66.5							Illumina HiSeq	Chinese Center for Disease Control and Prevention	PRJNA1019301	SAMN37432927					Stenotrophomonas maltophilia	98.86	1.03	GCA_036319005.1	China	Human	2023	sputum	smaltophilia	-	5	4	~146
GCA_002739875.1	ASM273987v1	Stenotrophomonas maltophilia	40324	Inconclusive		TG_2013							4345785		105	Contig	2017-10-31	MQYC01	73205	73205	105	67							Illumina MiSeq	University of Trento	PRJNA350620	SAMN06019693					Stenotrophomonas maltophilia	97.58	0.25	GCA_002739875.1	Italy	Human	2013		smaltophilia	184	91	98	126
GCA_034491325.1	ASM3449132v1	Stenotrophomonas maltophilia	40324	Failed		CCV128					NCBI Prokaryotic Genome Annotation Pipeline (PGAP)	2023-12-14	4899477		129	Scaffold	2023-12-19	JAXRVC01	73068	108494	85	66.5							Illumina NextSeq	Emory University School of Medicine	PRJNA1052082	SAMN38813742	4543	4438	33		Stenotrophomonas maltophilia	97.34	1.86	GCA_034491325.1	United States	Human	2019		smaltophilia	79	26	67	77
GCA_002739255.1	ASM273925v1	Stenotrophomonas maltophilia	40324	OK		AV_2010							4616950		136	Scaffold	2017-10-31	MQYQ01	73002	73002	135	66.5							Illumina MiSeq	University of Trento	PRJNA350620	SAMN06019708					Stenotrophomonas maltophilia	97.26	0.45	GCA_002739255.1	Italy	Human	2010		smaltophilia	-	1	1	12
GCA_001070865.1	ASM107086v1	Stenotrophomonas maltophilia	40324	Inconclusive		32_SMAL							5198613		117	Scaffold	2015-07-10	JVLS01	72990	88601	104	65.5							Illumina HiSeq	University of Washington	PRJNA267549	SAMN03197510					Stenotrophomonas maltophilia	98.07	1.36	GCA_001070865.1	United States	Human			smaltophilia	-	96	~72	~123
GCA_002739675.1	ASM273967v1	Stenotrophomonas maltophilia	40324	Inconclusive		MS_2009							4796729		125	Scaffold	2017-10-31	MQXK01	72851	77053	123	66.5							Illumina MiSeq	University of Trento	PRJNA350620	SAMN06019675					Stenotrophomonas maltophilia	98.69	1.86	GCA_002739675.1	Italy	Human	2009		smaltophilia	183	90	97	129
GCA_010604955.1	ASM1060495v1	Stenotrophomonas maltophilia	40324	Inconclusive		AS012695							5231403		1458	Scaffold	2020-02-14	VLGG01	72740	75928	1445	65.5							Illumina NextSeq	Ares Genetics	PRJNA553678	SAMN12251014					Stenotrophomonas maltophilia	97.54	3.59	GCA_010604955.1	United States	Human	2015		smaltophilia	125	21	26	98
GCA_002205215.1	ASM220521v1	Stenotrophomonas maltophilia	40324	Failed		594					NCBI Prokaryotic Genome Annotation Pipeline (PGAP)	2017-06-15	4484627		119	Contig	2017-06-22	NIVX01	72736	72736	119	66.5							Illumina NextSeq 500	JCVI	PRJNA390523	SAMN07237146	4146	4005	71		Stenotrophomonas maltophilia	99.03	0.51	GCA_002205215.1	United States	Human	2014		smaltophilia	257	95	77	190
GCA_029836495.1	ASM2983649v1	Stenotrophomonas maltophilia	40324	OK		GD04075					NCBI Prokaryotic Genome Annotation Pipeline (PGAP)	2022-09-21	4930675		142	Contig	2023-04-19	JAOEBW01	72658	72658	142	66.5							Illumina HiSeq	Washington University in St. Louis School of Medicine	PRJNA868296	SAMN30525531	4627	4521	36		Stenotrophomonas maltophilia	97.76	0.93	GCA_029836495.1	United States		2018		smaltophilia	27	3	1	1
GCA_047498135.1	ASM4749813v1	Stenotrophomonas maltophilia	40324	Inconclusive		AR035							4857091		125	Contig	2025-02-06	JAXAZB01	72587	72587	125	66							Illumina NextSeq	Fujita Health University School of Medicine	PRJNA1040422	SAMN38257250					Stenotrophomonas maltophilia	98.75	0.48	GCA_047498135.1	Japan	Human	2019		smaltophilia	30	19	5	8
GCA_047498115.1	ASM4749811v1	Stenotrophomonas maltophilia	40324	Inconclusive		CR008							4831459		119	Contig	2025-02-06	JAXAYY01	72348	72348	119	66							Illumina NextSeq	Fujita Health University School of Medicine	PRJNA1040422	SAMN38257257					Stenotrophomonas maltophilia	99.2	0.97	GCA_047498115.1	Japan	Human	2019		smaltophilia	130	19	82	103
GCA_002738665.1	ASM273866v1	Stenotrophomonas maltophilia	40324	OK		ZC_2006							4355118		109	Scaffold	2017-10-31	MQWM01	72339	72339	108	66.5							Illumina MiSeq	University of Trento	PRJNA350620	SAMN06019651					Stenotrophomonas maltophilia	97.32	0.33	GCA_002738665.1	Italy	Human	2006		smaltophilia	-	1	96	~232
GCA_002738925.1	ASM273892v1	Stenotrophomonas maltophilia	40324	OK		CV_2006_STM1							4804712		132	Scaffold	2017-10-31	MQXA01	72151	76566	130	66.5							Illumina MiSeq	University of Trento	PRJNA350620	SAMN06019665					Stenotrophomonas maltophilia	98.45	0.29	GCA_002738925.1	Italy	Human	2006		smaltophilia	5	5	22	9
GCA_050487325.1	ASM5048732v1	Stenotrophomonas maltophilia	40324	OK		Me94					NCBI Prokaryotic Genome Annotation Pipeline (PGAP)	2025-01-15	4839025		117	Contig	2025-05-20	JBKQGU01	72106	72106	117	66.5							Illumina	Nottingham Trent University	PRJNA1208035	SAMN46163224	4516	4395	39		Stenotrophomonas maltophilia	98.93	0.91	GCA_050487325.1	Egypt	Human	2021	urine	smaltophilia	-	1	1	307
GCA_022751175.1	ASM2275117v1	Stenotrophomonas maltophilia	40324	OK		24/2							4626948		139	Scaffold	2022-03-29	JAKJQU01	72092	84129	124	66.5							MGI	Pirogov Russian National Research Medical University	PRJNA799609	SAMN25182263					Stenotrophomonas maltophilia	99.07	0.21	GCA_022751175.1	Russia	Human	2020	Whole organism	smaltophilia	116	3	1	84
GCA_002739995.1	ASM273999v1	Stenotrophomonas maltophilia	40324	OK		Fma_2012							4650171		118	Scaffold	2017-10-31	MQYN01	71979	71979	117	66.5							Illumina MiSeq	University of Trento	PRJNA350620	SAMN06019704					Stenotrophomonas maltophilia	99	0.35	GCA_002739995.1	Italy	Human	2012		smaltophilia	-	5	22	9
GCA_034491245.1	ASM3449124v1	Stenotrophomonas maltophilia	40324	Inconclusive		CCV129					NCBI Prokaryotic Genome Annotation Pipeline (PGAP)	2023-12-14	4971049		146	Scaffold	2023-12-19	JAXRVB01	71976	120732	104	66.5							Illumina NextSeq	Emory University School of Medicine	PRJNA1052082	SAMN38813743	4575	4458	46		Stenotrophomonas maltophilia	98.58	2.48	GCA_034491245.1	United States	Human	2020		smaltophilia	183	90	97	129
GCA_002739015.1	ASM273901v1	Stenotrophomonas maltophilia	40324	OK		CV_2007							4797657		138	Scaffold	2017-10-31	MQXC01	71949	71949	137	66.5							Illumina MiSeq	University of Trento	PRJNA350620	SAMN06019667					Stenotrophomonas maltophilia	98.58	0.26	GCA_002739015.1	Italy	Human	2007		smaltophilia	5	5	22	9
GCA_013463595.1	ASM1346359v1	Stenotrophomonas maltophilia	40324	Failed		OS91					NCBI Prokaryotic Genome Annotation Pipeline (PGAP)	2018-09-28	4839728		141	Contig	2020-07-22	RATE01	71144	71144	141	66.5							NextSeq 500	Universitat Autonoma de Barcelona	PRJNA295129	SAMN10131075	4578	4405	96		Stenotrophomonas maltophilia	98.87	1.39	GCA_013463595.1	France	Human	2012		smaltophilia	122	73	78	95
GCA_010607405.1	ASM1060740v1	Stenotrophomonas maltophilia	40324	Failed		AS012720							4613861		713	Scaffold	2020-02-14	VLFS01	71010	80958	692	66.5							Illumina NextSeq	Ares Genetics	PRJNA553678	SAMN12251039					Stenotrophomonas maltophilia	99.26	2.08	GCA_010607405.1	United States	Human	2015		smaltophilia	-	12	69	333,333
GCA_036322105.1	ASM3632210v1	Stenotrophomonas maltophilia	40324	OK		SMYL52							4560644		126	Scaffold	2024-01-31	JAWITH01	70408	101697	76	66.5							Illumina HiSeq	Chinese Center for Disease Control and Prevention	PRJNA1019301	SAMN37432909					Stenotrophomonas maltophilia	98.47	0.23	GCA_036322105.1	China	Human	2022	sputum	smaltophilia	115	3	1	84
GCA_036322085.1	ASM3632208v1	Stenotrophomonas maltophilia	40324	OK		SMYL59							4646047		113	Scaffold	2024-01-31	JAWITK01	70398	98900	62	66.5							Illumina HiSeq	Chinese Center for Disease Control and Prevention	PRJNA1019301	SAMN37432912					Stenotrophomonas maltophilia	98.63	0.25	GCA_036322085.1	China	Human	2022	sputum	smaltophilia	4	1	4	7
GCA_036319225.1	ASM3631922v1	Stenotrophomonas maltophilia	40324	OK		SMYL74							4496452		111	Scaffold	2024-01-31	JAWITN01	70137	101298	66	66.5							Illumina HiSeq	Chinese Center for Disease Control and Prevention	PRJNA1019301	SAMN37432915					Stenotrophomonas maltophilia	98.91	0.14	GCA_036319225.1	China	Human	2022	sputum	smaltophilia	-	1	22	~489
GCA_038448665.1	ASM3844866v1	Stenotrophomonas maltophilia	40324	OK		CEMTC 3670					NCBI Prokaryotic Genome Annotation Pipeline (PGAP)	2024-04-19	4677836		418	Scaffold	2024-04-24	JBCEXJ01	70131	4535307	305	66.5							Illumina NovaSeq	Institute of Chemical Biology and Fundamental Medicine- SB RAS	PRJNA1100795	SAMN40980741	4439	4313	61		Stenotrophomonas maltophilia	99.04	0.63	GCA_038448665.1	Russia		2019		smaltophilia	613	83	96	277
GCA_001071285.1	ASM107128v1	Stenotrophomonas maltophilia	40324	OK		539_SMAL							4953618		133	Scaffold	2015-07-10	JVDB01	69913	75170	114	66							Illumina HiSeq	University of Washington	PRJNA267549	SAMN03197735					Stenotrophomonas maltophilia	98.6	0.53	GCA_001071285.1	United States	Human			smaltophilia	137	1	1	4
GCA_003244495.1	ASM324449v1	Stenotrophomonas maltophilia	40324	Failed		SM-17711					NCBI Prokaryotic Genome Annotation Pipeline (PGAP)	2016-05-17	4333739		143	Contig	2018-06-18	LXXN01	69796	69796	143	67							Illumina MiSeq	CSIR-Institute of Microbial Technology	PRJNA321249	SAMN04978493	3952	3803	75		Stenotrophomonas maltophilia	98.45	0.63	GCA_003244495.1	India	Human	2012	Microbe	smaltophilia	-	91	~124	~180
GCA_003244855.1	ASM324485v1	Stenotrophomonas maltophilia	40324	Failed		SM-3112					NCBI Prokaryotic Genome Annotation Pipeline (PGAP)	2016-05-17	4272080		150	Contig	2018-06-18	LXXT01	69629	69629	150	66.5							Illumina MiSeq	CSIR-Institute of Microbial Technology	PRJNA321249	SAMN04978500	3927	3771	80		Stenotrophomonas maltophilia	97.5	0.31	GCA_003244855.1	India	Human	2012	Microbe	smaltophilia	-	99	27	~402
GCA_036319445.1	ASM3631944v1	Stenotrophomonas maltophilia	40324	OK		SMYL25							4676726		122	Scaffold	2024-01-31	JAWITA01	69542	117694	74	66.5							Illumina HiSeq	Chinese Center for Disease Control and Prevention	PRJNA1019301	SAMN37432902					Stenotrophomonas maltophilia	97.53	0.63	GCA_036319445.1	China	Human	2022	sputum	smaltophilia	-	3	1	~476
GCA_036319465.1	ASM3631946v1	Stenotrophomonas maltophilia	40324	OK		SMYL16							4790790		104	Scaffold	2024-01-31	JAWISY01	69154	123999	64	66.5							Illumina HiSeq	Chinese Center for Disease Control and Prevention	PRJNA1019301	SAMN37432900					Stenotrophomonas maltophilia	98.8	0.29	GCA_036319465.1	China	Human	2022	sputum	smaltophilia	5	5	22	9
GCA_002739985.1	ASM273998v1	Stenotrophomonas maltophilia	40324	OK		Fma_2011							4648324		119	Contig	2017-10-31	MQYM01	69055	69055	119	66.5							Illumina MiSeq	University of Trento	PRJNA350620	SAMN06019703					Stenotrophomonas maltophilia	98.6	0.28	GCA_002739985.1	Italy	Human	2011		smaltophilia	-	5	22	9
GCA_036319285.1	ASM3631928v1	Stenotrophomonas maltophilia	40324	OK		SMYL58							4662512		132	Scaffold	2024-01-31	JAWITJ01	68931	99657	80	66.5							Illumina HiSeq	Chinese Center for Disease Control and Prevention	PRJNA1019301	SAMN37432911					Stenotrophomonas maltophilia	98.35	0.43	GCA_036319285.1	China	Human	2022	sputum	smaltophilia	31	3	4	24
GCA_002739225.1	ASM273922v1	Stenotrophomonas maltophilia	40324	OK		Fma_2010_STM1							4650032		109	Contig	2017-10-31	MQYK01	68565	68565	109	66.5							Illumina MiSeq	University of Trento	PRJNA350620	SAMN06019701					Stenotrophomonas maltophilia	98.95	0.28	GCA_002739225.1	Italy	Human	2010		smaltophilia	-	5	22	9
GCA_029844605.1	ASM2984460v1	Stenotrophomonas maltophilia	40324	OK		GD03679					NCBI Prokaryotic Genome Annotation Pipeline (PGAP)	2022-09-14	4782912		130	Contig	2023-04-19	JAOCKD01	68294	68294	130	66.5							Illumina HiSeq	Washington University in St. Louis School of Medicine	PRJNA868296	SAMN30525135	4472	4363	36		Stenotrophomonas maltophilia	94.65	0.85	GCA_029844605.1	United States		2018		smaltophilia	27	3	1	1
GCA_053320495.1	ASM5332049v1	Stenotrophomonas maltophilia	40324	OK		LNF343					NCBI Prokaryotic Genome Annotation Pipeline (PGAP)	2025-08-19	4773141		125	Contig	2025-11-04	JBQPUB01	68186	68186	125	66							Illumina NovaSeq	Parul Institute of medical sciences and research	PRJNA1234895	SAMN50677603	4479	4359	40		Stenotrophomonas maltophilia	97.29	1.96	GCA_053320495.1	India	Human	2024		smaltophilia	-	83	1	82
GCA_022751035.1	ASM2275103v1	Stenotrophomonas maltophilia	40324	OK		320/1							4441225		135	Scaffold	2022-03-29	JAKJRA01	68101	77306	118	66.5							MGI	Pirogov Russian National Research Medical University	PRJNA799609	SAMN25182269					Stenotrophomonas maltophilia	99.15	0.15	GCA_022751035.1	Russia	Human	2020	Whole organism	smaltophilia	823	186	96	492
GCA_022750775.1	ASM2275077v1	Stenotrophomonas maltophilia	40324	OK		177/4							4611231		137	Scaffold	2022-03-29	JAKJRL01	67965	75118	116	66.5							MGI	Pirogov Russian National Research Medical University	PRJNA799609	SAMN25182280					Stenotrophomonas maltophilia	97.5	0.38	GCA_022750775.1	Russia	Human	2020	Whole organism	smaltophilia	4	1	4	7
GCA_010605185.1	ASM1060518v1	Stenotrophomonas maltophilia	40324	Inconclusive		AS012672							4810915		364	Scaffold	2020-02-14	VLHD01	67953	70615	346	66.5							Illumina NextSeq	Ares Genetics	PRJNA553678	SAMN12250991					Stenotrophomonas maltophilia	98.77	1.38	GCA_010605185.1	United States	Human	2016		smaltophilia	183	90	97	129
GCA_022751075.1	ASM2275107v1	Stenotrophomonas maltophilia	40324	OK		92/2							4755263		124	Scaffold	2022-03-29	JAKJQZ01	67818	77456	105	66.5							MGI	Pirogov Russian National Research Medical University	PRJNA799609	SAMN25182268					Stenotrophomonas maltophilia	98.89	0.26	GCA_022751075.1	Russia	Human	2020	Whole organism	smaltophilia	4	1	4	7
GCA_024128295.1	ASM2412829v1	Stenotrophomonas maltophilia	40324	OK		VE 244-1					NCBI Prokaryotic Genome Annotation Pipeline (PGAP)	2022-06-28	4853721		135	Contig	2022-07-03	JAMYCF01	67732	67732	135	66.5							Illumina HiSeq	Palacky University Olomouc	PRJNA844552	SAMN29162796	4528	4402	48		Stenotrophomonas maltophilia	98.73	0.91	GCA_024128295.1	Czechia		2020	whole organism	smaltophilia	-	3	4	18
GCA_036319145.1	ASM3631914v1	Stenotrophomonas maltophilia	40324	OK		SMYL80							4595442		126	Scaffold	2024-01-31	JAWITQ01	67611	94576	72	66.5							Illumina HiSeq	Chinese Center for Disease Control and Prevention	PRJNA1019301	SAMN37432918					Stenotrophomonas maltophilia	97.99	0.41	GCA_036319145.1	China	Human	2023	drainage fluid	smaltophilia	-	1	4	~341
GCA_003244635.1	ASM324463v1	Stenotrophomonas maltophilia	40324	OK		SM-325416					NCBI Prokaryotic Genome Annotation Pipeline (PGAP)	2016-05-17	4499696		166	Contig	2018-06-18	LXXC01	67358	67358	166	66.5							Illumina MiSeq	CSIR-Institute of Microbial Technology	PRJNA321249	SAMN04978482	4105	3967	62		Stenotrophomonas maltophilia	98.55	0.1	GCA_003244635.1	India	Human	2013	Microbe	smaltophilia	-	3	96	~97
GCA_010587205.1	ASM1058720v1	Stenotrophomonas maltophilia	40324	Failed		AS012539							4616683		613	Scaffold	2020-02-14	VLXV01	67338	74573	596	66.5							Illumina NextSeq	Ares Genetics	PRJNA553678	SAMN12250858					Stenotrophomonas maltophilia	99.13	1.97	GCA_010587205.1	United States	Human	2015		smaltophilia	-	13	27	~235
GCA_010608015.1	ASM1060801v1	Stenotrophomonas maltophilia	40324	OK		AS012644							4807652		831	Scaffold	2020-02-14	VLUH01	67319	78600	804	66.5							Illumina NextSeq	Ares Genetics	PRJNA553678	SAMN12250963					Stenotrophomonas maltophilia	99.02	0.87	GCA_010608015.1	United States	Human	2015		smaltophilia	-	4	76	291
GCA_002738905.1	ASM273890v1	Stenotrophomonas maltophilia	40324	Failed		CV_2003_STM1							4833118		132	Contig	2017-10-31	MQWX01	67150	67150	132	66							Illumina MiSeq	University of Trento	PRJNA350620	SAMN06019662					Stenotrophomonas maltophilia	98.01	0.86	GCA_002738905.1	Italy	Human	2003		smaltophilia	180	22	26	20
GCA_010607605.1	ASM1060760v1	Stenotrophomonas maltophilia	40324	Inconclusive		AS012681							4929171		605	Scaffold	2020-02-14	VLGU01	67102	69704	579	66							Illumina NextSeq	Ares Genetics	PRJNA553678	SAMN12251000					Stenotrophomonas maltophilia	98.12	2.05	GCA_010607605.1	United States	Human	2015		smaltophilia	133	77	85	106
GCA_036319405.1	ASM3631940v1	Stenotrophomonas maltophilia	40324	OK		SMYL29							4776737		119	Scaffold	2024-01-31	JAWITC01	67068	125944	66	66.5							Illumina HiSeq	Chinese Center for Disease Control and Prevention	PRJNA1019301	SAMN37432904					Stenotrophomonas maltophilia	98.39	0.43	GCA_036319405.1	China	Human	2022	trachea tube	smaltophilia	31	3	4	24
GCA_002739915.1	ASM273991v1	Stenotrophomonas maltophilia	40324	OK		Fma_2007							4604066		134	Contig	2017-10-31	MQYH01	67037	67037	134	66.5							Illumina MiSeq	University of Trento	PRJNA350620	SAMN06019698					Stenotrophomonas maltophilia	98.44	0.65	GCA_002739915.1	Italy	Human	2007		smaltophilia	2	1	1	12
GCA_003244725.1	ASM324472v1	Stenotrophomonas maltophilia	40324	OK		SM-11522					NCBI Prokaryotic Genome Annotation Pipeline (PGAP)	2016-05-18	4771977		163	Contig	2018-06-18	LXXG01	66742	66742	163	66							Illumina MiSeq	CSIR-Institute of Microbial Technology	PRJNA321249	SAMN04978486	4394	4227	96		Stenotrophomonas maltophilia	96.06	0.9	GCA_003244725.1	India	Human	2012	Microbe	smaltophilia	-	1	1	1
GCA_013464365.1	ASM1346436v1	Stenotrophomonas maltophilia	40324	OK		B285					NCBI Prokaryotic Genome Annotation Pipeline (PGAP)	2018-09-28	4639329		124	Contig	2020-07-22	RAUQ01	66647	66647	124	66.5							NextSeq 500	Universitat Autonoma de Barcelona	PRJNA295129	SAMN10131037	4321	4164	82		Stenotrophomonas maltophilia	98.91	0.41	GCA_013464365.1	Spain	Human	2011		smaltophilia	31	3	4	24
GCA_013463805.1	ASM1346380v1	Stenotrophomonas maltophilia	40324	Inconclusive		EV5520					NCBI Prokaryotic Genome Annotation Pipeline (PGAP)	2018-09-28	5089844		137	Contig	2020-07-22	RATP01	66333	66333	137	66.5							NextSeq 500	Universitat Autonoma de Barcelona	PRJNA295129	SAMN10131064	4828	4662	92		Stenotrophomonas maltophilia	97.44	2.62	GCA_013463805.1	Spain		2011		smaltophilia	10	6	18	27
GCA_022751095.1	ASM2275109v1	Stenotrophomonas maltophilia	40324	OK		55/3							4702129		143	Scaffold	2022-03-29	JAKJQW01	66288	73399	131	66.5							MGI	Pirogov Russian National Research Medical University	PRJNA799609	SAMN25182265					Stenotrophomonas maltophilia	98.9	0.44	GCA_022751095.1	Russia	Human	2020	Whole organism	smaltophilia	824	3	234	292
GCA_010609485.1	ASM1060948v1	Stenotrophomonas maltophilia	40324	OK		AS012561							4711145		511	Scaffold	2020-02-14	VLXB01	66157	78598	499	66.5							Illumina NextSeq	Ares Genetics	PRJNA553678	SAMN12250880					Stenotrophomonas maltophilia	99.29	1.83	GCA_010609485.1	United States	Human	2016		smaltophilia	208	4	76	155
GCA_010605095.1	ASM1060509v1	Stenotrophomonas maltophilia	40324	Failed		AS012684							4923137		800	Scaffold	2020-02-14	VLGR01	66123	72338	782	66.5							Illumina NextSeq	Ares Genetics	PRJNA553678	SAMN12251003					Stenotrophomonas maltophilia	97.7	2.89	GCA_010605095.1	United States	Human	2016		smaltophilia	-	26	14	~386
GCA_013463915.1	ASM1346391v1	Stenotrophomonas maltophilia	40324	Inconclusive		H5726					NCBI Prokaryotic Genome Annotation Pipeline (PGAP)	2018-09-28	4908212		139	Contig	2020-07-22	RATT01	65876	65876	139	66							NextSeq 500	Universitat Autonoma de Barcelona	PRJNA295129	SAMN10131060	4565	4417	76		Stenotrophomonas maltophilia	98.46	1.24	GCA_013463915.1	Spain	Human	2011		smaltophilia	337	88	9	137
GCA_036319025.1	ASM3631902v1	Stenotrophomonas maltophilia	40324	OK		SMYL94							4594656		134	Scaffold	2024-01-31	JAWITY01	65480	98240	72	66.5							Illumina HiSeq	Chinese Center for Disease Control and Prevention	PRJNA1019301	SAMN37432926					Stenotrophomonas maltophilia	98.18	0.48	GCA_036319025.1	China	Human	2023	sputum	smaltophilia	-	3	1	84
GCA_010587285.1	ASM1058728v1	Stenotrophomonas maltophilia	40324	Failed		AS012534							4962793		668	Scaffold	2020-02-14	VKQR01	65423	73875	654	66							Illumina NextSeq	Ares Genetics	PRJNA553678	SAMN12250853					Stenotrophomonas maltophilia	97.65	2.34	GCA_010587285.1	United States	Human	2015		smaltophilia	39	21	26	33
GCA_013464265.1	ASM1346426v1	Stenotrophomonas maltophilia	40324	OK		PC245					NCBI Prokaryotic Genome Annotation Pipeline (PGAP)	2018-09-28	4849798		131	Contig	2020-07-22	RAUK01	65358	65358	131	66							NextSeq 500	Universitat Autonoma de Barcelona	PRJNA295129	SAMN10131043	4496	4341	86		Stenotrophomonas maltophilia	98.55	0.6	GCA_013464265.1	Germany	Human	2012		smaltophilia	8	3	4	18
GCA_013464195.1	ASM1346419v1	Stenotrophomonas maltophilia	40324	OK		OL13					NCBI Prokaryotic Genome Annotation Pipeline (PGAP)	2018-09-28	4743353		129	Contig	2020-07-22	RAUJ01	65310	65310	129	66.5							NextSeq 500	Universitat Autonoma de Barcelona	PRJNA295129	SAMN10131044	4473	4325	80		Stenotrophomonas maltophilia	98.69	0.38	GCA_013464195.1	Slovenia	Human	2011		smaltophilia	120	3	4	18
GCA_034492185.1	ASM3449218v1	Stenotrophomonas maltophilia	40324	OK		CCV123					NCBI Prokaryotic Genome Annotation Pipeline (PGAP)	2023-12-14	4496589		106	Scaffold	2023-12-19	JAXRVF01	65260	109444	75	66.5							Illumina NextSeq	Emory University School of Medicine	PRJNA1052082	SAMN38813738	4111	4005	38		Stenotrophomonas maltophilia	99.57	0.52	GCA_034492185.1	United States	Human	2018		smaltophilia	521	5	4	4
GCA_002739305.1	ASM273930v1	Stenotrophomonas maltophilia	40324	OK		AV_2012_STM1							4906760		136	Contig	2017-10-31	MQYS01	64953	64953	136	66.5							Illumina MiSeq	University of Trento	PRJNA350620	SAMN06019710					Stenotrophomonas maltophilia	98.9	0.33	GCA_002739305.1	Italy	Human	2012		smaltophilia	5	5	22	9
GCA_013464065.1	ASM1346406v1	Stenotrophomonas maltophilia	40324	Inconclusive		PC313					NCBI Prokaryotic Genome Annotation Pipeline (PGAP)	2018-09-28	4639595		133	Contig	2020-07-22	RAUB01	64896	64896	133	66.5							NextSeq 500	Universitat Autonoma de Barcelona	PRJNA295129	SAMN10131052	4274	4143	59		Stenotrophomonas maltophilia	98.61	0.74	GCA_013464065.1	Germany	Human	2012		smaltophilia	136	79	87	109
GCA_047497585.1	ASM4749758v1	Stenotrophomonas maltophilia	40324	OK		BR166							4534909		131	Contig	2025-02-06	JAXAXP01	64829	64829	131	66.5							Illumina NextSeq	Fujita Health University School of Medicine	PRJNA1040422	SAMN38257310					Stenotrophomonas maltophilia	98.52	0.17	GCA_047497585.1	Japan	Human	2020		smaltophilia	-	4	~76	466
GCA_002739535.1	ASM273953v1	Stenotrophomonas maltophilia	40324	OK		CV_2010							4797547		137	Scaffold	2017-10-31	MQXE01	64790	68301	136	66.5							Illumina MiSeq	University of Trento	PRJNA350620	SAMN06019669					Stenotrophomonas maltophilia	98.25	0.26	GCA_002739535.1	Italy	Human	2010		smaltophilia	5	5	22	9
GCA_010607835.1	ASM1060783v1	Stenotrophomonas maltophilia	40324	Failed		AS012655							4853391		645	Scaffold	2020-02-14	VLTW01	64680	71857	629	66							Illumina NextSeq	Ares Genetics	PRJNA553678	SAMN12250974					Stenotrophomonas maltophilia	98.31	1.81	GCA_010607835.1	United States	Human	2015		smaltophilia	87	69	26	85
GCA_036319125.1	ASM3631912v1	Stenotrophomonas maltophilia	40324	OK		SMYL87							4639505		124	Scaffold	2024-01-31	JAWITT01	64622	100776	88	66.5							Illumina HiSeq	Chinese Center for Disease Control and Prevention	PRJNA1019301	SAMN37432921					Stenotrophomonas maltophilia	98.7	1.34	GCA_036319125.1	China	Human	2023	sputum	smaltophilia	-	5	4	~399
GCA_002205295.1	ASM220529v1	Stenotrophomonas maltophilia	40324	OK		7141307					NCBI Prokaryotic Genome Annotation Pipeline (PGAP)	2017-06-15	4725889		129	Contig	2017-06-22	NIVU01	64527	64527	129	66.5							Illumina NextSeq 500	JCVI	PRJNA390523	SAMN07237141	4394	4265	62		Stenotrophomonas maltophilia	98.16	0.74	GCA_002205295.1	United States	Human	2011		smaltophilia	231	5	4	169
GCA_023702195.1	ASM2370219v1	Stenotrophomonas maltophilia	40324	OK		212					NCBI Prokaryotic Genome Annotation Pipeline (PGAP)	2022-06-06	4959053		157	Contig	2022-06-11	JAMQEF01	64469	64469	157	66.5							Illumina HiSeq 2500	Wenzhou Medical University	PRJNA846054	SAMN28868844	4706	4598	31		Stenotrophomonas maltophilia	98.86	0.42	GCA_023702195.1	China	Human	2020		smaltophilia	91	3	73	89
GCA_013464395.1	ASM1346439v1	Stenotrophomonas maltophilia	40324	OK		B5565					NCBI Prokaryotic Genome Annotation Pipeline (PGAP)	2018-09-28	4868054		151	Contig	2020-07-22	RAUR01	64465	64465	151	66.5							NextSeq 500	Universitat Autonoma de Barcelona	PRJNA295129	SAMN10131036	4563	4390	97		Stenotrophomonas maltophilia	98.43	1.4	GCA_013464395.1	Spain	Human	2011		smaltophilia	31	3	4	24
GCA_003935325.1	ASM393532v1	Stenotrophomonas maltophilia	40324	Inconclusive		SM_047					NCBI Prokaryotic Genome Annotation Pipeline (PGAP)	2018-11-09	4861545		148	Scaffold	2018-12-11	RHQG01	64416	67222	141	66							Illumina NextSeq	Washington University in St. Louis School of Medicine	PRJNA497126	SAMN10249208	4546	4422	55		Stenotrophomonas maltophilia	98.49	1.45	GCA_003935325.1	Pakistan		2016	whole organism	smaltophilia	-	182	88	~232
GCA_002739275.1	ASM273927v1	Stenotrophomonas maltophilia	40324	OK		AV_2011							4869806		146	Contig	2017-10-31	MQYR01	64353	64353	146	66.5							Illumina MiSeq	University of Trento	PRJNA350620	SAMN06019709					Stenotrophomonas maltophilia	98.82	0.42	GCA_002739275.1	Italy	Human	2011		smaltophilia	5	5	22	9
GCA_003244415.1	ASM324441v1	Stenotrophomonas maltophilia	40324	OK		SM-2546					NCBI Prokaryotic Genome Annotation Pipeline (PGAP)	2016-05-18	4622246		145	Contig	2018-06-18	LXXH01	64336	64336	145	66.5							Illumina MiSeq	CSIR-Institute of Microbial Technology	PRJNA321249	SAMN04978487	4253	4099	74		Stenotrophomonas maltophilia	98.29	0.33	GCA_003244415.1	India	Human	2013	Microbe	smaltophilia	-	3	175	340
GCA_022750995.1	ASM2275099v1	Stenotrophomonas maltophilia	40324	OK		320/2							4444053		132	Scaffold	2022-03-29	JAKJRB01	63602	77270	114	66.5							MGI	Pirogov Russian National Research Medical University	PRJNA799609	SAMN25182270					Stenotrophomonas maltophilia	99.15	0.12	GCA_022750995.1	Russia	Human	2020	Whole organism	smaltophilia	823	186	96	492
GCA_036319245.1	ASM3631924v1	Stenotrophomonas maltophilia	40324	OK		SMYL70							4779658		124	Scaffold	2024-01-31	JAWITM01	63510	114302	72	66.5							Illumina HiSeq	Chinese Center for Disease Control and Prevention	PRJNA1019301	SAMN37432914					Stenotrophomonas maltophilia	99.19	0.46	GCA_036319245.1	China	Human	2022	trachea tube	smaltophilia	31	3	4	24
GCA_047497955.1	ASM4749795v1	Stenotrophomonas maltophilia	40324	OK		AR037							4705209		151	Contig	2025-02-06	JAXAYR01	63441	63441	151	66.5							Illumina NextSeq	Fujita Health University School of Medicine	PRJNA1040422	SAMN38257264					Stenotrophomonas maltophilia	99.22	0.25	GCA_047497955.1	Japan	Human	2019		smaltophilia	208	4	76	155
GCA_003385015.1	ASM338501v1	Stenotrophomonas maltophilia	40324	OK		AU32848					NCBI Prokaryotic Genome Annotation Pipeline (PGAP)	2018-08-09	4383122		155	Contig	2018-08-14	QTTE01	63306	63306	155	66.5							Illumina HiSeq	University of Vermont	PRJNA483996	SAMN09755211	4044	3930	60		Stenotrophomonas maltophilia	98.08	0.23	GCA_003385015.1	United States	Human	2015		smaltophilia	-	3	104	332
GCA_029844525.1	ASM2984452v1	Stenotrophomonas maltophilia	40324	OK		GD03682					NCBI Prokaryotic Genome Annotation Pipeline (PGAP)	2022-09-14	4787203		125	Contig	2023-04-19	JAOCKA01	63169	63169	125	66							Illumina HiSeq	Washington University in St. Louis School of Medicine	PRJNA868296	SAMN30525138	4476	4372	29		Stenotrophomonas maltophilia	97.45	0.44	GCA_029844525.1	United States		2018		smaltophilia	5	5	22	9
GCA_003244645.1	ASM324464v1	Stenotrophomonas maltophilia	40324	OK		SM-7882					NCBI Prokaryotic Genome Annotation Pipeline (PGAP)	2016-05-17	4404454		143	Contig	2018-06-18	LXXE01	62986	62986	143	66.5							Illumina MiSeq	CSIR-Institute of Microbial Technology	PRJNA321249	SAMN04978484	4065	3897	96		Stenotrophomonas maltophilia	95.33	0.91	GCA_003244645.1	India	Human	2012	Microbe	smaltophilia	-	5	-	315
GCA_036322125.1	ASM3632212v1	Stenotrophomonas maltophilia	40324	OK		SMYL40							4566801		137	Scaffold	2024-01-31	JAWITF01	62841	103193	73	66.5							Illumina HiSeq	Chinese Center for Disease Control and Prevention	PRJNA1019301	SAMN37432907					Stenotrophomonas maltophilia	98.89	0.15	GCA_036322125.1	China	Human	2022	sputum	smaltophilia	-	83	1	7
GCA_047497885.1	ASM4749788v1	Stenotrophomonas maltophilia	40324	OK		FR007							4734314		152	Contig	2025-02-06	JAXAYP01	62810	62810	152	66.5							Illumina NextSeq	Fujita Health University School of Medicine	PRJNA1040422	SAMN38257266					Stenotrophomonas maltophilia	99.25	0.25	GCA_047497885.1	Japan	Human	2021		smaltophilia	208	4	76	155
GCA_013464975.1	ASM1346497v1	Stenotrophomonas maltophilia	40324	OK		PC246					NCBI Prokaryotic Genome Annotation Pipeline (PGAP)	2018-09-28	4848460		148	Contig	2020-07-22	RAVV01	62757	62757	148	66							NextSeq 500	Universitat Autonoma de Barcelona	PRJNA295129	SAMN10131151	4497	4345	83		Stenotrophomonas maltophilia	98.58	0.69	GCA_013464975.1	Germany	Human	2012		smaltophilia	8	3	4	18
GCA_047497915.1	ASM4749791v1	Stenotrophomonas maltophilia	40324	OK		DR020							4712744		133	Contig	2025-02-06	JAXAYQ01	62701	62701	133	66.5							Illumina NextSeq	Fujita Health University School of Medicine	PRJNA1040422	SAMN38257265					Stenotrophomonas maltophilia	99.06	0.53	GCA_047497915.1	Japan	Human	2020		smaltophilia	208	4	76	155
GCA_013464415.1	ASM1346441v1	Stenotrophomonas maltophilia	40324	OK		PU100					NCBI Prokaryotic Genome Annotation Pipeline (PGAP)	2018-09-28	4696073		135	Contig	2020-07-22	RAUT01	62551	62551	135	66.5							NextSeq 500	Universitat Autonoma de Barcelona	PRJNA295129	SAMN10131034	4391	4227	93		Stenotrophomonas maltophilia	99.38	0.39	GCA_013464415.1	Belgium	Human	2012		smaltophilia	31	3	4	24
GCA_003244375.1	ASM324437v1	Stenotrophomonas maltophilia	40324	OK		SM-7180					NCBI Prokaryotic Genome Annotation Pipeline (PGAP)	2016-05-17	4558686		164	Contig	2018-06-18	LXXD01	62326	62326	164	66.5							Illumina MiSeq	CSIR-Institute of Microbial Technology	PRJNA321249	SAMN04978483	4117	3980	65		Stenotrophomonas maltophilia	98.45	0.25	GCA_003244375.1	India	Human	2012	Microbe	smaltophilia	-	83	104	~42
GCA_003244805.1	ASM324480v1	Stenotrophomonas maltophilia	40324	Failed		SM-13670					NCBI Prokaryotic Genome Annotation Pipeline (PGAP)	2016-05-17	4315911		136	Contig	2018-06-18	LXXR01	62147	62147	136	66.5							Illumina MiSeq	CSIR-Institute of Microbial Technology	PRJNA321249	SAMN04978497	3972	3814	83		Stenotrophomonas maltophilia	96.91	0.21	GCA_003244805.1	India	Human	2012	Microbe	smaltophilia	520	13	27	168
GCA_013464255.1	ASM1346425v1	Stenotrophomonas maltophilia	40324	OK		B5742					NCBI Prokaryotic Genome Annotation Pipeline (PGAP)	2018-09-28	4758630		129	Contig	2020-07-22	RAUL01	62121	62121	129	66							NextSeq 500	Universitat Autonoma de Barcelona	PRJNA295129	SAMN10131042	4430	4281	74		Stenotrophomonas maltophilia	98.78	0.64	GCA_013464255.1	Spain	Human	2011		smaltophilia	96	3	4	43
GCA_013465025.1	ASM1346502v1	Stenotrophomonas maltophilia	40324	OK		OC322					NCBI Prokaryotic Genome Annotation Pipeline (PGAP)	2018-09-28	4840801		134	Contig	2020-07-22	RAVU01	62010	62010	134	66							NextSeq 500	Universitat Autonoma de Barcelona	PRJNA295129	SAMN10131152	4498	4324	98		Stenotrophomonas maltophilia	98.96	0.55	GCA_013465025.1	Germany	Human	2012		smaltophilia	137	1	1	4
GCA_013464205.1	ASM1346420v1	Stenotrophomonas maltophilia	40324	OK		OR79					NCBI Prokaryotic Genome Annotation Pipeline (PGAP)	2018-09-28	4693435		126	Contig	2020-07-22	RAUI01	61369	61369	126	66.5							NextSeq 500	Universitat Autonoma de Barcelona	PRJNA295129	SAMN10131045	4374	4222	79		Stenotrophomonas maltophilia	98.75	0.72	GCA_013464205.1	France	Human	2012		smaltophilia	84	3	1	82
GCA_036319385.1	ASM3631938v1	Stenotrophomonas maltophilia	40324	OK		SMYL26							4790720		128	Scaffold	2024-01-31	JAWITB01	61259	124330	76	66.5							Illumina HiSeq	Chinese Center for Disease Control and Prevention	PRJNA1019301	SAMN37432903					Stenotrophomonas maltophilia	99.25	0.65	GCA_036319385.1	China	Human	2022	trachea tube	smaltophilia	31	3	4	24
GCA_010587145.1	ASM1058714v1	Stenotrophomonas maltophilia	40324	Failed		AS012540							4639653		697	Scaffold	2020-02-14	VLXU01	61209	73851	684	66.5							Illumina NextSeq	Ares Genetics	PRJNA553678	SAMN12250859					Stenotrophomonas maltophilia	99.13	1.85	GCA_010587145.1	United States	Human	2015		smaltophilia	-	13	27	~235
GCA_013464555.1	ASM1346455v1	Stenotrophomonas maltophilia	40324	OK		PG157					NCBI Prokaryotic Genome Annotation Pipeline (PGAP)	2018-09-28	4761466		127	Contig	2020-07-22	RAUZ01	61111	61111	127	66.5							NextSeq 500	Universitat Autonoma de Barcelona	PRJNA295129	SAMN10131028	4478	4338	68		Stenotrophomonas maltophilia	98.61	0.18	GCA_013464555.1	Slovenia	Human	2012		smaltophilia	131	5	83	104
GCA_002205175.1	ASM220517v1	Stenotrophomonas maltophilia	40324	OK		163919					NCBI Prokaryotic Genome Annotation Pipeline (PGAP)	2017-06-15	4695069		148	Contig	2017-06-22	NIVT01	60790	60790	148	66.5							Illumina NextSeq 500	JCVI	PRJNA390523	SAMN07237142	4400	4262	68		Stenotrophomonas maltophilia	98.66	0.12	GCA_002205175.1	United States	Human	2014		smaltophilia	212	4	22	159
GCA_036319085.1	ASM3631908v1	Stenotrophomonas maltophilia	40324	OK		SMYL88							4796557		124	Scaffold	2024-01-31	JAWITU01	60487	126012	74	66.5							Illumina HiSeq	Chinese Center for Disease Control and Prevention	PRJNA1019301	SAMN37432922					Stenotrophomonas maltophilia	99.28	0.43	GCA_036319085.1	China	Human	2023	trachea tube	smaltophilia	31	3	4	24
GCA_022750885.1	ASM2275088v1	Stenotrophomonas maltophilia	40324	OK		149/1							4782877		150	Scaffold	2022-03-29	JAKJRI01	60252	67684	135	66.5							MGI	Pirogov Russian National Research Medical University	PRJNA799609	SAMN25182277					Stenotrophomonas maltophilia	98.27	0.69	GCA_022750885.1	Russia	Human	2020	Whole organism	smaltophilia	162	1	1	4
GCA_053096365.1	ASM5309636v1	Stenotrophomonas maltophilia	40324	Inconclusive		SM179					NCBI Prokaryotic Genome Annotation Pipeline (PGAP)	2025-10-10	4492184		245	Scaffold	2025-10-15	JBROPY01	60245	63769	234	66.5							Illumina NovaSeq	Faculty of Biology at Sofia University "St. Kliment Ohridski"	PRJNA1330266	SAMN51492889	4221	4125	18		Stenotrophomonas maltophilia	98.84	0.59	GCA_053096365.1	Bulgaria	Human	2020		smaltophilia	-	181	~97	~499
GCA_001071345.1	ASM107134v1	Stenotrophomonas maltophilia	40324	Inconclusive		544_SMAL							5188184		133	Scaffold	2015-07-10	JVCU01	60187	81175	112	65.5							Illumina HiSeq	University of Washington	PRJNA267549	SAMN03197742					Stenotrophomonas maltophilia	97.8	1.38	GCA_001071345.1	United States	Human			smaltophilia	-	96	~72	~123
GCA_010609245.1	ASM1060924v1	Stenotrophomonas maltophilia	40324	Failed		AS012569							5085840		499	Scaffold	2020-02-14	VLWT01	59991	62922	493	66							Illumina NextSeq	Ares Genetics	PRJNA553678	SAMN12250888					Stenotrophomonas maltophilia	97.56	1.92	GCA_010609245.1	United States	Human	2015		smaltophilia	39	21	26	33
GCA_002739595.1	ASM273959v1	Stenotrophomonas maltophilia	40324	OK		MS_2003_STM1							4842401		141	Contig	2017-10-31	MQXG01	59983	59983	141	66							Illumina MiSeq	University of Trento	PRJNA350620	SAMN06019671					Stenotrophomonas maltophilia	99.12	0.83	GCA_002739595.1	Italy	Human	2003		smaltophilia	181	1	96	125
GCA_036319485.1	ASM3631948v1	Stenotrophomonas maltophilia	40324	OK		SMYL14							4781637		145	Scaffold	2024-01-31	JAWISX01	59823	124934	76	66.5							Illumina HiSeq	Chinese Center for Disease Control and Prevention	PRJNA1019301	SAMN37432899					Stenotrophomonas maltophilia	98.52	0.52	GCA_036319485.1	China	Human	2022	trachea tube	smaltophilia	-	3	4	24
GCA_030236885.1	ASM3023688v1	Stenotrophomonas maltophilia	40324	OK		Smal18							4641903		171	Scaffold	2023-06-08	JASJST01	59570	65477	157	66.5							Illumina NovaSeq	Instituto de Pesquisa Pele Pequeno Principe	PRJNA785542	SAMN35084940					Stenotrophomonas maltophilia	98.42	0.77	GCA_030236885.1	Brazil	Human	2019		smaltophilia	172	5	94	122
GCA_010608665.1	ASM1060866v1	Stenotrophomonas maltophilia	40324	Inconclusive		AS012600							4860879		588	Scaffold	2020-02-14	VLVO01	59502	68377	561	66							Illumina NextSeq	Ares Genetics	PRJNA553678	SAMN12250919					Stenotrophomonas maltophilia	98.3	2.26	GCA_010608665.1	United States	Human	2016		smaltophilia	133	77	85	106
GCA_017582525.1	ASM1758252v1	Stenotrophomonas maltophilia	40324	Failed		15992					NCBI Prokaryotic Genome Annotation Pipeline (PGAP)	2021-03-19	4468665		141	Contig	2021-03-24	JAGFDV01	59335	59335	141	66.5							Illumina MiSeq	Cepheid	PRJNA701275	SAMN17860433	4135	3988	63		Stenotrophomonas maltophilia	98.36	0.86	GCA_017582525.1	Nigeria	Human	2017	isolate	smaltophilia	621	13	28	25
GCA_010608135.1	ASM1060813v1	Stenotrophomonas maltophilia	40324	OK		AS012637							4992190		588	Scaffold	2020-02-14	VLUN01	58935	63195	567	66							Illumina NextSeq	Ares Genetics	PRJNA553678	SAMN12250956					Stenotrophomonas maltophilia	99.01	1.36	GCA_010608135.1	United States	Human	2015		smaltophilia	172	5	94	122
GCA_002740185.1	ASM274018v1	Stenotrophomonas maltophilia	40324	OK		MC_2011_STM1							4794949		154	Scaffold	2017-10-31	MQZJ01	58915	59251	152	66.5							Illumina MiSeq	University of Trento	PRJNA350620	SAMN06019727					Stenotrophomonas maltophilia	98.69	0.78	GCA_002740185.1	Italy	Human	2011		smaltophilia	188	92	4	128
GCA_013463455.1	ASM1346345v1	Stenotrophomonas maltophilia	40324	Inconclusive		OU152					NCBI Prokaryotic Genome Annotation Pipeline (PGAP)	2018-09-28	4968462		138	Contig	2020-07-22	RASY01	58887	58887	138	66							NextSeq 500	Universitat Autonoma de Barcelona	PRJNA295129	SAMN10131081	4612	4454	77		Stenotrophomonas maltophilia	99.01	0.95	GCA_013463455.1	Belgium	Human	2012		smaltophilia	129	75	81	102
GCA_036322065.1	ASM3632206v1	Stenotrophomonas maltophilia	40324	OK		SMYL85							4786985		133	Scaffold	2024-01-31	JAWITS01	58731	107991	80	66.5							Illumina HiSeq	Chinese Center for Disease Control and Prevention	PRJNA1019301	SAMN37432920					Stenotrophomonas maltophilia	99.03	0.54	GCA_036322065.1	China	Human	2023	sputum	smaltophilia	31	3	4	24
GCA_036319325.1	ASM3631932v1	Stenotrophomonas maltophilia	40324	OK		SMYL34							4792467		137	Scaffold	2024-01-31	JAWITE01	58315	114369	78	66.5							Illumina HiSeq	Chinese Center for Disease Control and Prevention	PRJNA1019301	SAMN37432906					Stenotrophomonas maltophilia	99.25	0.46	GCA_036319325.1	China	Human	2022	trachea tube	smaltophilia	31	3	4	24
GCA_036319185.1	ASM3631918v1	Stenotrophomonas maltophilia	40324	OK		SMYL79							4785147		136	Scaffold	2024-01-31	JAWITP01	58223	101486	80	66.5							Illumina HiSeq	Chinese Center for Disease Control and Prevention	PRJNA1019301	SAMN37432917					Stenotrophomonas maltophilia	98.76	0.58	GCA_036319185.1	China	Human	2023	unknown	smaltophilia	31	3	4	24
GCA_013464405.1	ASM1346440v1	Stenotrophomonas maltophilia	40324	OK		OU353					NCBI Prokaryotic Genome Annotation Pipeline (PGAP)	2018-09-28	4731077		153	Contig	2020-07-22	RAUS01	58209	58209	153	66.5							NextSeq 500	Universitat Autonoma de Barcelona	PRJNA295129	SAMN10131035	4429	4264	93		Stenotrophomonas maltophilia	99.35	0.47	GCA_013464405.1	Belgium	Human	2012		smaltophilia	31	3	4	24
GCA_013464095.1	ASM1346409v1	Stenotrophomonas maltophilia	40324	Inconclusive		PC312					NCBI Prokaryotic Genome Annotation Pipeline (PGAP)	2018-09-28	4682822		144	Contig	2020-07-22	RAUD01	57982	57982	144	66.5							NextSeq 500	Universitat Autonoma de Barcelona	PRJNA295129	SAMN10131050	4333	4200	59		Stenotrophomonas maltophilia	98.34	0.83	GCA_013464095.1	Germany	Human	2012		smaltophilia	136	79	87	109
GCA_002739605.1	ASM273960v1	Stenotrophomonas maltophilia	40324	OK		MS_2006							4936554		176	Scaffold	2017-10-31	MQXI01	57930	57930	175	66							Illumina MiSeq	University of Trento	PRJNA350620	SAMN06019673					Stenotrophomonas maltophilia	98.9	0.29	GCA_002739605.1	Italy	Human	2006		smaltophilia	5	5	22	9
GCA_003244425.1	ASM324442v1	Stenotrophomonas maltophilia	40324	OK		SM-20065					NCBI Prokaryotic Genome Annotation Pipeline (PGAP)	2016-05-17	4502998		137	Contig	2018-06-18	LXXA01	57893	57893	137	66.5							Illumina MiSeq	CSIR-Institute of Microbial Technology	PRJNA321249	SAMN04978480	4098	3965	59		Stenotrophomonas maltophilia	96.94	0.55	GCA_003244425.1	India	Human	2012	Microbe	smaltophilia	-	1	1	~340
GCA_010604635.1	ASM1060463v1	Stenotrophomonas maltophilia	40324	OK		AS012729							4904021		969	Scaffold	2020-02-14	VLFK01	57667	76231	940	66.5							Illumina NextSeq	Ares Genetics	PRJNA553678	SAMN12251048					Stenotrophomonas maltophilia	98.78	3.45	GCA_010604635.1	United States	Human	2016		smaltophilia	-	5	3	2
GCA_036319165.1	ASM3631916v1	Stenotrophomonas maltophilia	40324	OK		SMYL84							4730691		141	Scaffold	2024-01-31	JAWITR01	57417	101684	86	66.5							Illumina HiSeq	Chinese Center for Disease Control and Prevention	PRJNA1019301	SAMN37432919					Stenotrophomonas maltophilia	98.24	0.59	GCA_036319165.1	China	Human	2023	sputum	smaltophilia	-	1	96	194
GCA_010609185.1	ASM1060918v1	Stenotrophomonas maltophilia	40324	Inconclusive		AS012577							4797223		407	Scaffold	2020-02-14	VLWL01	57283	60339	394	66.5							Illumina NextSeq	Ares Genetics	PRJNA553678	SAMN12250896					Stenotrophomonas maltophilia	98.05	1	GCA_010609185.1	United States	Human	2015		smaltophilia	-	~105	~112	~334
GCA_053363355.1	ASM5336335v1	Stenotrophomonas maltophilia	40324	OK		AR-CRE-C65							4474850		125	Contig	2025-11-07	JBRWUS01	57245	57245	125	66.5							Illumina NovaSeq	University of Arkansas for Medical Sciences	PRJNA1248555	SAMN47861384					Stenotrophomonas maltophilia	98.12	0.23	GCA_053363355.1	United States		2022		smaltophilia	-	1	1	18
GCA_036319105.1	ASM3631910v1	Stenotrophomonas maltophilia	40324	OK		SMYL90							4488752		117	Scaffold	2024-01-31	JAWITV01	57093	97974	70	66.5							Illumina HiSeq	Chinese Center for Disease Control and Prevention	PRJNA1019301	SAMN37432923					Stenotrophomonas maltophilia	98.86	0.1	GCA_036319105.1	China	Human	2023	wound	smaltophilia	-	1	4	326
GCA_003970865.1	ASM397086v1	Stenotrophomonas maltophilia	40324	Inconclusive		MDMC339					NCBI Prokaryotic Genome Annotation Pipeline (PGAP)	2018-12-18	4788525		185	Contig	2018-12-23	RXLZ01	57069	57069	185	66							Illumina MiSeq	MedBiotech laboratory, faculty of medicine and pharmacy, rabat/ Mohamed V university rabat	PRJNA475125	SAMN10589628	4461	4250	132		Stenotrophomonas maltophilia	97.38	2.92	GCA_003970865.1	Morocco		2002	Whole organism	smaltophilia	-	~21	~237	~324
GCA_047497875.1	ASM4749787v1	Stenotrophomonas maltophilia	40324	OK		FR025							4622260		146	Contig	2025-02-06	JAXAYO01	56741	56741	146	66.5							Illumina NextSeq	Fujita Health University School of Medicine	PRJNA1040422	SAMN38257267					Stenotrophomonas maltophilia	99.28	0.22	GCA_047497875.1	Japan	Human	2022		smaltophilia	208	4	76	155
GCA_003015035.1	ASM301503v1	Stenotrophomonas maltophilia	40324	Inconclusive		XH.SM.1					NCBI Prokaryotic Genome Annotation Pipeline (PGAP)	2018-03-20	4561842		145	Scaffold	2018-03-25	PYBO01	56511	58258	141	66.5							Illumina	Research Center of Fish Disease	PRJNA419460	SAMN08093584	4213	4083	50		Stenotrophomonas maltophilia	98.09	0.91	GCA_003015035.1	China		2004		smaltophilia	-	~69	~34	~380
GCA_022750975.1	ASM2275097v1	Stenotrophomonas maltophilia	40324	OK		17917/2							4679963		161	Scaffold	2022-03-29	JAKJRE01	56416	62058	151	66.5							MGI	Pirogov Russian National Research Medical University	PRJNA799609	SAMN25182273					Stenotrophomonas maltophilia	98.53	0.24	GCA_022750975.1	Russia	Human	2020	Whole organism	smaltophilia	115	3	1	84
GCA_001071335.1	ASM107133v1	Stenotrophomonas maltophilia	40324	Inconclusive		543_SMAL							5203047		165	Scaffold	2015-07-10	JVCV01	56181	82239	126	65.5							Illumina HiSeq	University of Washington	PRJNA267549	SAMN03197741					Stenotrophomonas maltophilia	97.88	1.34	GCA_001071335.1	United States	Human			smaltophilia	-	96	~72	~123
GCA_010607635.1	ASM1060763v1	Stenotrophomonas maltophilia	40324	Inconclusive		AS012674							4945180		494	Scaffold	2020-02-14	VLHB01	56132	72060	474	66							Illumina NextSeq	Ares Genetics	PRJNA553678	SAMN12250993					Stenotrophomonas maltophilia	98.53	3.28	GCA_010607635.1	United States	Human	2015		smaltophilia	152	86	93	121
GCA_034491305.1	ASM3449130v1	Stenotrophomonas maltophilia	40324	OK		CCV131					NCBI Prokaryotic Genome Annotation Pipeline (PGAP)	2023-12-14	4780742		158	Scaffold	2023-12-19	JAXRVA01	55964	83914	110	66.5							Illumina NextSeq	Emory University School of Medicine	PRJNA1052082	SAMN38813745	4423	4292	62		Stenotrophomonas maltophilia	98.9	0.35	GCA_034491305.1	United States	Human	2019		smaltophilia	115	3	1	84
GCA_010587505.1	ASM1058750v1	Stenotrophomonas maltophilia	40324	OK		AS012544							5128776		1462	Scaffold	2020-02-14	VLXQ01	55802	72105	1430	65.5							Illumina NextSeq	Ares Genetics	PRJNA553678	SAMN12250863					Stenotrophomonas maltophilia	98.92	2.44	GCA_010587505.1	United States	Human	2015		smaltophilia	199	92	4	141
GCA_034491265.1	ASM3449126v1	Stenotrophomonas maltophilia	40324	OK		CCV139					NCBI Prokaryotic Genome Annotation Pipeline (PGAP)	2023-12-14	4907821		155	Scaffold	2023-12-19	JAXRUY01	55675	123888	91	66							Illumina NextSeq	Emory University School of Medicine	PRJNA1052082	SAMN38813747	4596	4474	49		Stenotrophomonas maltophilia	98.82	0.28	GCA_034491265.1	United States	Human	2020		smaltophilia	5	5	22	9
GCA_010605135.1	ASM1060513v1	Stenotrophomonas maltophilia	40324	OK		AS012679							4622998		467	Scaffold	2020-02-14	VLGW01	55539	75101	443	66.5							Illumina NextSeq	Ares Genetics	PRJNA553678	SAMN12250998					Stenotrophomonas maltophilia	99.08	1.02	GCA_010605135.1	United States	Human	2015		smaltophilia	-	4	76	291
GCA_010587825.1	ASM1058782v1	Stenotrophomonas maltophilia	40324	OK		AS012514							5046603		1015	Scaffold	2020-02-14	VKRK01	55457	74379	989	66							Illumina NextSeq	Ares Genetics	PRJNA553678	SAMN12250833					Stenotrophomonas maltophilia	99.26	2.34	GCA_010587825.1	United States	Human	2015		smaltophilia	172	5	94	122
GCA_030236935.1	ASM3023693v1	Stenotrophomonas maltophilia	40324	OK		Smal36							4465189		171	Scaffold	2023-06-08	JASJSE01	54788	76749	136	66.5							Illumina NovaSeq	Instituto de Pesquisa Pele Pequeno Principe	PRJNA785542	SAMN35084949					Stenotrophomonas maltophilia	99.03	0.49	GCA_030236935.1	Brazil	Human	2021		smaltophilia	-	5	4	~121
GCA_001069615.1	ASM106961v1	Stenotrophomonas maltophilia	40324	OK		1305.rep2_SMAL							5024838		163	Scaffold	2015-07-10	JVUP01	54659	55388	158	66							Illumina HiSeq	University of Washington	PRJNA267549	SAMN03197279					Stenotrophomonas maltophilia	98.61	0.68	GCA_001069615.1	United States	Human			smaltophilia	26	1	1	4
GCA_001072635.1	ASM107263v1	Stenotrophomonas maltophilia	40324	OK		372_SMAL							4995632		171	Scaffold	2015-07-10	JVJR01	54493	57839	162	66							Illumina HiSeq	University of Washington	PRJNA267549	SAMN03197563					Stenotrophomonas maltophilia	98.3	0.89	GCA_001072635.1	United States	Human			smaltophilia	26	1	1	4
GCA_000758465.1	ASM75846v1	Stenotrophomonas maltophilia	40324	Inconclusive		53					NCBI Prokaryotic Genome Annotation Pipeline (PGAP)	2014-10-07	4637887		127	Contig	2014-09-26	JRJA01	54429	54429	127	66.5							Illumina HiSeq	University of Huddersfield	PRJNA260977	SAMN03067892	4226	4081	77		Stenotrophomonas maltophilia	97.95	0.27	GCA_000758465.1	United Kingdom	Human	2010		smaltophilia	-	~80	~243	~351
GCA_047498215.1	ASM4749821v1	Stenotrophomonas maltophilia	40324	OK		AR054							4580025		142	Contig	2025-02-06	JAXAZE01	54372	54372	142	66.5							Illumina NextSeq	Fujita Health University School of Medicine	PRJNA1040422	SAMN38257243					Stenotrophomonas maltophilia	99.09	0.19	GCA_047498215.1	Japan	Human	2019		smaltophilia	4	1	4	7
GCA_003244735.1	ASM324473v1	Stenotrophomonas maltophilia	40324	Inconclusive		SM-30540					NCBI Prokaryotic Genome Annotation Pipeline (PGAP)	2016-05-18	4544008		147	Contig	2018-06-18	LXXL01	54368	54368	147	66.5							Illumina MiSeq	CSIR-Institute of Microbial Technology	PRJNA321249	SAMN04978491	4162	4042	47		Stenotrophomonas maltophilia	98.05	0.23	GCA_003244735.1	India	Human	2013	Microbe	smaltophilia	-	154	~34	~124
GCA_003244715.1	ASM324471v1	Stenotrophomonas maltophilia	40324	OK		SM-19467					NCBI Prokaryotic Genome Annotation Pipeline (PGAP)	2016-05-17	4590278		162	Contig	2018-06-18	LXXK01	54275	54275	162	66.5							Illumina MiSeq	CSIR-Institute of Microbial Technology	PRJNA321249	SAMN04978490	4245	4084	83		Stenotrophomonas maltophilia	97.48	0.44	GCA_003244715.1	India	Human	2012	Microbe	smaltophilia	295	4	138	219
GCA_047498045.1	ASM4749804v1	Stenotrophomonas maltophilia	40324	Inconclusive		CR039							4777309		200	Contig	2025-02-06	JAXAYX01	54266	54266	200	66							Illumina NextSeq	Fujita Health University School of Medicine	PRJNA1040422	SAMN38257258					Stenotrophomonas maltophilia	99.04	0.84	GCA_047498045.1	Japan	Human	2020		smaltophilia	130	19	82	103
GCA_010604265.1	ASM1060426v1	Stenotrophomonas maltophilia	40324	OK		AS012748							4976620		526	Scaffold	2020-02-14	VLES01	54233	64283	498	66							Illumina NextSeq	Ares Genetics	PRJNA553678	SAMN12251067					Stenotrophomonas maltophilia	99.05	0.98	GCA_010604265.1	United States	Human	2016		smaltophilia	28	4	3	2
GCA_020166085.1	ASM2016608v1	Stenotrophomonas maltophilia	40324	OK		NAA11					NCBI Prokaryotic Genome Annotation Pipeline (PGAP)	2021-09-20	4731402		141	Contig	2021-09-25	JAIUDP01	54168	54168	141	66.5							Illumina NovaSeq	North West University	PRJNA751730	SAMN20525554	4420	4313	35		Stenotrophomonas maltophilia	98.17	0.62	GCA_020166085.1	Benin		2009	Single cell	smaltophilia	-	1	4	82
GCA_010604305.1	ASM1060430v1	Stenotrophomonas maltophilia	40324	Inconclusive		AS012746							5259062		676	Scaffold	2020-02-14	VLEU01	54094	58476	656	66							Illumina NextSeq	Ares Genetics	PRJNA553678	SAMN12251065					Stenotrophomonas maltophilia	98.39	3.39	GCA_010604305.1	United States	Human	2015		smaltophilia	-	65	~139	~262
GCA_047497435.1	ASM4749743v1	Stenotrophomonas maltophilia	40324	OK		FR030							4562470		156	Contig	2025-02-06	JAXAXJ01	53748	53748	156	66.5							Illumina NextSeq	Fujita Health University School of Medicine	PRJNA1040422	SAMN38257320					Stenotrophomonas maltophilia	99.15	0.43	GCA_047497435.1	Japan	Human	2022		smaltophilia	-	1	1	12
GCA_022751005.1	ASM2275100v1	Stenotrophomonas maltophilia	40324	OK		606/1							4922900		207	Scaffold	2022-03-29	JAKJRD01	53255	59958	187	66							MGI	Pirogov Russian National Research Medical University	PRJNA799609	SAMN25182272					Stenotrophomonas maltophilia	98.02	1.02	GCA_022751005.1	Russia	Human	2020	Whole organism	smaltophilia	162	1	1	4
GCA_047497665.1	ASM4749766v1	Stenotrophomonas maltophilia	40324	OK		DR027							4813099		187	Contig	2025-02-06	JAXAXX01	52893	52893	187	66.5							Illumina NextSeq	Fujita Health University School of Medicine	PRJNA1040422	SAMN38257300					Stenotrophomonas maltophilia	99.31	1.59	GCA_047497665.1	Japan	Human	2020		smaltophilia	-	3	73	339
GCA_010604685.1	ASM1060468v1	Stenotrophomonas maltophilia	40324	OK		AS012723							4909308		1161	Scaffold	2020-02-14	VLFP01	52852	62419	1132	66.5							Illumina NextSeq	Ares Genetics	PRJNA553678	SAMN12251042					Stenotrophomonas maltophilia	98.69	3.91	GCA_010604685.1	United States	Human	2016		smaltophilia	-	5	3	2
GCA_047498155.1	ASM4749815v1	Stenotrophomonas maltophilia	40324	OK		DR013							4739406		170	Contig	2025-02-06	JAXAZA01	52588	52588	170	66.5							Illumina NextSeq	Fujita Health University School of Medicine	PRJNA1040422	SAMN38257252					Stenotrophomonas maltophilia	98.98	0.74	GCA_047498155.1	Japan	Human	2020		smaltophilia	84	3	1	82
GCA_029842785.1	ASM2984278v1	Stenotrophomonas maltophilia	40324	OK		GD03764					NCBI Prokaryotic Genome Annotation Pipeline (PGAP)	2022-09-14	4621196		167	Contig	2023-04-19	JAOCGY01	52571	52571	167	66.5							Illumina HiSeq	Washington University in St. Louis School of Medicine	PRJNA868296	SAMN30525220	4282	4177	31		Stenotrophomonas maltophilia	98.46	0.18	GCA_029842785.1	Pakistan		2018		smaltophilia	-	3	1	~258
GCA_008080405.1	ASM808040v1	Stenotrophomonas maltophilia	40324	OK		STN-MAK6							4802875		265	Contig	2019-08-23	VRLX01	52130	52130	265	66.5							Illumina MiSeq	Lebanese American University	PRJNA559887	SAMN12562583					Stenotrophomonas maltophilia	98.71	0.67	GCA_008080405.1	Lebanon	Human	2018	whole genome	smaltophilia	4	1	4	7
GCA_010608865.1	ASM1060886v1	Stenotrophomonas maltophilia	40324	OK		AS012592							4666880		390	Scaffold	2020-02-14	VLVW01	51873	62875	366	66.5							Illumina NextSeq	Ares Genetics	PRJNA553678	SAMN12250911					Stenotrophomonas maltophilia	96.5	0.74	GCA_010608865.1	United States	Human	2014		smaltophilia	-	1	1	4
GCA_001071175.1	ASM107117v1	Stenotrophomonas maltophilia	40324	Failed		485_SMAL							4956482		228	Scaffold	2015-07-10	JVFG01	51632	51632	226	66							Illumina HiSeq	University of Washington	PRJNA267549	SAMN03197678					Stenotrophomonas maltophilia	97.14	1.06	GCA_001071175.1	United States	Human			smaltophilia	18	20	25	11
GCA_003062325.1	ASM306232v1	Stenotrophomonas maltophilia	40324	OK		16140							4472111		153	Contig	2018-04-23	PYHY01	51591	51591	153	66.5							Illumina MiSeq	Universidade do Estado do Rio de Janeiro	PRJNA439221	SAMN08744681					Stenotrophomonas maltophilia	98.42	0.36	GCA_003062325.1	Brazil	Human	2013		smaltophilia	-	~21	~4	~232
GCA_047497445.1	ASM4749744v1	Stenotrophomonas maltophilia	40324	OK		FR029							4631238		193	Contig	2025-02-06	JAXAXK01	51532	51532	193	66.5							Illumina NextSeq	Fujita Health University School of Medicine	PRJNA1040422	SAMN38257319					Stenotrophomonas maltophilia	98.37	0.58	GCA_047497445.1	Japan	Human	2022		smaltophilia	-	3	~1	84
GCA_010605085.1	ASM1060508v1	Stenotrophomonas maltophilia	40324	OK		AS012683							4882509		480	Scaffold	2020-02-14	VLGS01	51425	62731	449	66.5							Illumina NextSeq	Ares Genetics	PRJNA553678	SAMN12251002					Stenotrophomonas maltophilia	98.61	1.21	GCA_010605085.1	United States	Human	2015		smaltophilia	246	1	117	158
GCA_010586845.1	ASM1058684v1	Stenotrophomonas maltophilia	40324	OK		AS012549							4722559		515	Scaffold	2020-02-14	VLXL01	51355	58416	487	66.5							Illumina NextSeq	Ares Genetics	PRJNA553678	SAMN12250868					Stenotrophomonas maltophilia	98.79	1.95	GCA_010586845.1	United States	Human	2015		smaltophilia	4	1	4	7
GCA_001070945.1	ASM107094v1	Stenotrophomonas maltophilia	40324	Inconclusive		36_SMAL							5186304		196	Scaffold	2015-07-10	JVKE01	51148	56177	178	65.5							Illumina HiSeq	University of Washington	PRJNA267549	SAMN03197550					Stenotrophomonas maltophilia	98.05	1.36	GCA_001070945.1	United States	Human			smaltophilia	-	96	~72	~123
GCA_002205155.1	ASM220515v1	Stenotrophomonas maltophilia	40324	OK		M16356					NCBI Prokaryotic Genome Annotation Pipeline (PGAP)	2017-06-15	4825809		169	Contig	2017-06-22	NIVV01	50946	50946	169	66							Illumina NextSeq 500	JCVI	PRJNA390523	SAMN07237140	4505	4347	96		Stenotrophomonas maltophilia	98.34	0.66	GCA_002205155.1	United States	Human	2006		smaltophilia	209	1	104	156
GCA_010607735.1	ASM1060773v1	Stenotrophomonas maltophilia	40324	OK		AS012667							4569441		557	Scaffold	2020-02-14	VLHI01	50814	64002	536	66.5							Illumina NextSeq	Ares Genetics	PRJNA553678	SAMN12250986					Stenotrophomonas maltophilia	99.19	0.99	GCA_010607735.1	United States	Human	2015		smaltophilia	-	1	4	~341
GCA_047498015.1	ASM4749801v1	Stenotrophomonas maltophilia	40324	Inconclusive		CR042							4734610		199	Contig	2025-02-06	JAXAYW01	50619	50619	199	66							Illumina NextSeq	Fujita Health University School of Medicine	PRJNA1040422	SAMN38257259					Stenotrophomonas maltophilia	99.12	1.11	GCA_047498015.1	Japan	Human	2020		smaltophilia	130	19	82	103
GCA_010608365.1	ASM1060836v1	Stenotrophomonas maltophilia	40324	OK		AS012621							4726407		779	Scaffold	2020-02-14	VLUX01	50291	59432	750	66.5							Illumina NextSeq	Ares Genetics	PRJNA553678	SAMN12250940					Stenotrophomonas maltophilia	99.15	2.49	GCA_010608365.1	United States	Human	2015		smaltophilia	139	3	4	110
GCA_047497515.1	ASM4749751v1	Stenotrophomonas maltophilia	40324	Inconclusive		FR026							4907142		196	Contig	2025-02-06	JAXAXL01	50241	50241	196	66.5							Illumina NextSeq	Fujita Health University School of Medicine	PRJNA1040422	SAMN38257316					Stenotrophomonas maltophilia	97.18	1.61	GCA_047497515.1	Japan	Human	2022		smaltophilia	-	~24	~15	~489
GCA_001072535.1	ASM107253v1	Stenotrophomonas maltophilia	40324	OK		363_SMAL							4721538		155	Scaffold	2015-07-10	JVKB01	50234	65242	136	66.5							Illumina HiSeq	University of Washington	PRJNA267549	SAMN03197553					Stenotrophomonas maltophilia	99.31	0.25	GCA_001072535.1	United States	Human			smaltophilia	208	4	76	155
GCA_010609445.1	ASM1060944v1	Stenotrophomonas maltophilia	40324	OK		AS012562							5048992		369	Scaffold	2020-02-14	VLXA01	50069	55379	349	66							Illumina NextSeq	Ares Genetics	PRJNA553678	SAMN12250881					Stenotrophomonas maltophilia	98.25	1.31	GCA_010609445.1	United States	Human	2016		smaltophilia	5	5	22	9
GCA_047498055.1	ASM4749805v1	Stenotrophomonas maltophilia	40324	Inconclusive		CR061							4886030		207	Contig	2025-02-06	JAXAYV01	49965	49965	207	66							Illumina NextSeq	Fujita Health University School of Medicine	PRJNA1040422	SAMN38257260					Stenotrophomonas maltophilia	98.86	1.46	GCA_047498055.1	Japan	Human	2020		smaltophilia	130	19	82	103
GCA_047498095.1	ASM4749809v1	Stenotrophomonas maltophilia	40324	OK		FR021							4677029		186	Contig	2025-02-06	JAXAYZ01	49951	49951	186	66.5							Illumina NextSeq	Fujita Health University School of Medicine	PRJNA1040422	SAMN38257255					Stenotrophomonas maltophilia	99.26	0.7	GCA_047498095.1	Japan	Human	2022		smaltophilia	115	3	1	84
GCA_010607825.1	ASM1060782v1	Stenotrophomonas maltophilia	40324	Inconclusive		AS012652							4789832		364	Scaffold	2020-02-14	VLTZ01	49736	58086	347	66							Illumina NextSeq	Ares Genetics	PRJNA553678	SAMN12250971					Stenotrophomonas maltophilia	98.49	0.58	GCA_010607825.1	United States	Human	2016		smaltophilia	-	154	~34	507
GCA_010605045.1	ASM1060504v1	Stenotrophomonas maltophilia	40324	OK		AS012690							5022873		472	Scaffold	2020-02-14	VLGL01	49668	58756	443	66							Illumina NextSeq	Ares Genetics	PRJNA553678	SAMN12251009					Stenotrophomonas maltophilia	98.53	1	GCA_010605045.1	United States	Human	2015		smaltophilia	84	3	1	82
GCA_047497975.1	ASM4749797v1	Stenotrophomonas maltophilia	40324	OK		BR161							4715999		183	Contig	2025-02-06	JAXAYS01	49615	49615	183	66.5							Illumina NextSeq	Fujita Health University School of Medicine	PRJNA1040422	SAMN38257263					Stenotrophomonas maltophilia	99.09	0.25	GCA_047497975.1	Japan	Human	2020		smaltophilia	172	5	94	122
GCA_047497705.1	ASM4749770v1	Stenotrophomonas maltophilia	40324	OK		CR022							4673076		174	Contig	2025-02-06	JAXAXY01	49143	49143	174	66.5							Illumina NextSeq	Fujita Health University School of Medicine	PRJNA1040422	SAMN38257298					Stenotrophomonas maltophilia	98.94	0.69	GCA_047497705.1	Japan	Human	2019		smaltophilia	-	1	1	4
GCA_047497765.1	ASM4749776v1	Stenotrophomonas maltophilia	40324	Inconclusive		BR002							4886785		190	Contig	2025-02-06	JAXAYH01	49067	49067	190	66.5							Illumina NextSeq	Fujita Health University School of Medicine	PRJNA1040422	SAMN38257285					Stenotrophomonas maltophilia	98.32	1.35	GCA_047497765.1	Japan	Human	2019		smaltophilia	-	79	~118	~488
GCA_010604995.1	ASM1060499v1	Stenotrophomonas maltophilia	40324	OK		AS012691							4976838		487	Scaffold	2020-02-14	VLGK01	48938	61871	461	66							Illumina NextSeq	Ares Genetics	PRJNA553678	SAMN12251010					Stenotrophomonas maltophilia	98.56	1.51	GCA_010604995.1	United States	Human	2015		smaltophilia	84	3	1	82
GCA_047497785.1	ASM4749778v1	Stenotrophomonas maltophilia	40324	OK		AR044							4710834		163	Contig	2025-02-06	JAXAYC01	48842	48842	163	66.5							Illumina NextSeq	Fujita Health University School of Medicine	PRJNA1040422	SAMN38257293					Stenotrophomonas maltophilia	98.98	0.24	GCA_047497785.1	Japan	Human	2019		smaltophilia	-	1	4	~465
GCA_053456725.1	ASM5345672v1	Stenotrophomonas maltophilia	40324	OK		UF-316							4609555		405	Contig	2025-11-13	JBSBCI01	48771	48771	405	66.5							Illumina NextSeq	University of Maryland	PRJNA1307595	SAMN50669827					Stenotrophomonas maltophilia	99.17	0.85	GCA_053456725.1	United States		2023		smaltophilia	809	83	4	7
GCA_053556055.1	ASM5355605v1	Stenotrophomonas maltophilia	40324	OK		LMP014					NCBI Prokaryotic Genome Annotation Pipeline (PGAP)	2025-07-10	4704622		168	Scaffold	2025-11-18	JBPQDT01	48701	62165	110	66.5							Illumina NextSeq	Lebanese American University	PRJNA1289044	SAMN49877488	4381	4288	36		Stenotrophomonas maltophilia	99.22	1.05	GCA_053556055.1	Lebanon	Human	2024		smaltophilia	78	1	4	18
GCA_047498035.1	ASM4749803v1	Stenotrophomonas maltophilia	40324	OK		AR014							4580533		191	Contig	2025-02-06	JAXAYU01	48491	48491	191	66.5							Illumina NextSeq	Fujita Health University School of Medicine	PRJNA1040422	SAMN38257261					Stenotrophomonas maltophilia	99.11	0.54	GCA_047498035.1	Japan	Human	2019		smaltophilia	148	1	1	117
GCA_003244775.1	ASM324477v1	Stenotrophomonas maltophilia	40324	Inconclusive		SM-5815					NCBI Prokaryotic Genome Annotation Pipeline (PGAP)	2016-05-17	4927228		247	Contig	2018-06-18	LXXM01	48474	48474	247	66.5							Illumina MiSeq	CSIR-Institute of Microbial Technology	PRJNA321249	SAMN04978492	4621	4432	114		Stenotrophomonas maltophilia	98.13	0.75	GCA_003244775.1	India	Human	2010	Microbe	smaltophilia	-	~69	~34	~97
GCA_033436975.1	ASM3343697v1	Stenotrophomonas maltophilia	40324	OK		Smal37							5004412		225	Scaffold	2023-11-07	JASKMX01	48461	48667	204	66.5							Illumina NovaSeq	Instituto de Pesquisa Pele Pequeno Principe	PRJNA785542	SAMN35084950					Stenotrophomonas maltophilia	98.41	1.42	GCA_033436975.1	Brazil	Human	2022		smaltophilia	31	3	4	24
GCA_034491985.1	ASM3449198v1	Stenotrophomonas maltophilia	40324	OK		CCV125					NCBI Prokaryotic Genome Annotation Pipeline (PGAP)	2023-12-14	4858730		248	Scaffold	2023-12-19	JAXRVD01	48336	64202	191	66.5							Illumina NextSeq	Emory University School of Medicine	PRJNA1052082	SAMN38813740	4632	4502	59		Stenotrophomonas maltophilia	98.67	0.29	GCA_034491985.1	United States	Human	2018		smaltophilia	5	5	22	9
GCA_047497735.1	ASM4749773v1	Stenotrophomonas maltophilia	40324	OK		AR049							4619282		178	Contig	2025-02-06	JAXAYB01	48312	48312	178	66.5							Illumina NextSeq	Fujita Health University School of Medicine	PRJNA1040422	SAMN38257294					Stenotrophomonas maltophilia	98.77	0.36	GCA_047497735.1	Japan	Human	2019		smaltophilia	-	3	73	~232
GCA_013464105.1	ASM1346410v1	Stenotrophomonas maltophilia	40324	Inconclusive		PC314					NCBI Prokaryotic Genome Annotation Pipeline (PGAP)	2018-09-28	4638155		165	Contig	2020-07-22	RAUC01	48010	48010	165	66.5							NextSeq 500	Universitat Autonoma de Barcelona	PRJNA295129	SAMN10131051	4272	4147	55		Stenotrophomonas maltophilia	98.5	0.74	GCA_013464105.1	Germany	Human	2012		smaltophilia	136	79	87	109
GCA_047498175.1	ASM4749817v1	Stenotrophomonas maltophilia	40324	OK		FR001							4652841		186	Contig	2025-02-06	JAXAZC01	47989	47989	186	66.5							Illumina NextSeq	Fujita Health University School of Medicine	PRJNA1040422	SAMN38257249					Stenotrophomonas maltophilia	98.82	0.76	GCA_047498175.1	Japan	Human	2021		smaltophilia	27	3	1	1
GCA_029844705.1	ASM2984470v1	Stenotrophomonas maltophilia	40324	OK		GD03674					NCBI Prokaryotic Genome Annotation Pipeline (PGAP)	2022-09-14	4756745		178	Contig	2023-04-19	JAOCKI01	47957	47957	178	66.5							Illumina HiSeq	Washington University in St. Louis School of Medicine	PRJNA868296	SAMN30525130	4477	4373	33		Stenotrophomonas maltophilia	97.52	0.75	GCA_029844705.1	United States		2018		smaltophilia	246	1	117	158
GCA_027941455.1	ASM2794145v1	Stenotrophomonas maltophilia	40324	Failed		SM115					NCBI Prokaryotic Genome Annotation Pipeline (PGAP)	2021-11-30	4419525		200	Scaffold	2023-01-22	JAJNMF01	47836	93320	87	67							Illumina NextSeq	University of Sao Paulo	PRJNA783926	SAMN23458027	4013	3942	23		Stenotrophomonas maltophilia	97.47	0.9	GCA_027941455.1	Brazil		2019		smaltophilia	-	148	176	347
GCA_010587945.1	ASM1058794v1	Stenotrophomonas maltophilia	40324	OK		AS012504							4820971		623	Scaffold	2020-02-14	VKRU01	47822	57798	597	66							Illumina NextSeq	Ares Genetics	PRJNA553678	SAMN12250823					Stenotrophomonas maltophilia	98.89	1.16	GCA_010587945.1	United States	Human	2015		smaltophilia	4	1	4	7
GCA_010608375.1	ASM1060837v1	Stenotrophomonas maltophilia	40324	OK		AS012618							4666293		525	Scaffold	2020-02-14	VLUZ01	47772	59432	498	66.5							Illumina NextSeq	Ares Genetics	PRJNA553678	SAMN12250937					Stenotrophomonas maltophilia	99.17	1.73	GCA_010608375.1	United States	Human	2015		smaltophilia	139	3	4	110
GCA_010608905.1	ASM1060890v1	Stenotrophomonas maltophilia	40324	OK		AS012591							5033331		901	Scaffold	2020-02-14	VLVX01	47772	51853	882	66							Illumina NextSeq	Ares Genetics	PRJNA553678	SAMN12250910					Stenotrophomonas maltophilia	98.86	2.16	GCA_010608905.1	United States	Human	2014		smaltophilia	199	92	4	141
GCA_010604545.1	ASM1060454v1	Stenotrophomonas maltophilia	40324	OK		AS012734							5301924		1605	Scaffold	2020-02-14	VLFG01	47537	76859	1564	66							Illumina NextSeq	Ares Genetics	PRJNA553678	SAMN12251053					Stenotrophomonas maltophilia	98.87	3.56	GCA_010604545.1	United States	Human	2016		smaltophilia	5	5	22	9
GCA_010604485.1	ASM1060448v1	Stenotrophomonas maltophilia	40324	Inconclusive		AS012736							5536038		1082	Scaffold	2020-02-14	VLFE01	47450	64439	1039	66							Illumina NextSeq	Ares Genetics	PRJNA553678	SAMN12251055					Stenotrophomonas maltophilia	98.71	4.18	GCA_010604485.1	United States	Human	2016		smaltophilia	-	84,84	~72	~514
GCA_003244535.1	ASM324453v1	Stenotrophomonas maltophilia	40324	Failed		SM-1911					NCBI Prokaryotic Genome Annotation Pipeline (PGAP)	2016-05-17	4279205		230	Contig	2018-06-18	LXXQ01	47434	47434	230	66.5							Illumina MiSeq	CSIR-Institute of Microbial Technology	PRJNA321249	SAMN04978496	3947	3758	113		Stenotrophomonas maltophilia	97.36	0.38	GCA_003244535.1	India	Human	2010	Microbe	smaltophilia	-	13	69	168
GCA_029837935.1	ASM2983793v1	Stenotrophomonas maltophilia	40324	OK		GD04002					NCBI Prokaryotic Genome Annotation Pipeline (PGAP)	2022-09-21	4823548		192	Contig	2023-04-19	JAOEER01	47312	47312	192	66.5							Illumina HiSeq	Washington University in St. Louis School of Medicine	PRJNA868296	SAMN30525458	4570	4464	32		Stenotrophomonas maltophilia	97.39	0.92	GCA_029837935.1	United States		2018		smaltophilia	31	3	4	24
GCA_003143835.1	ASM314383v1	Stenotrophomonas maltophilia	40324	OK		D5_25A					NCBI Prokaryotic Genome Annotation Pipeline (PGAP)	2018-05-15	4775666		261	Contig	2018-05-20	QFTK01	46940	46940	261	66.5							Illumina MiSeq	The Ohio State University	PRJNA471294	SAMN09205971	4507	4234	193		Stenotrophomonas maltophilia	96.61	0.33	GCA_003143835.1	United States		2017	whole organism	smaltophilia	8	3	4	18
GCA_010587645.1	ASM1058764v1	Stenotrophomonas maltophilia	40324	OK		AS012519							5039478		696	Scaffold	2020-02-14	VKRF01	46823	57196	667	66							Illumina NextSeq	Ares Genetics	PRJNA553678	SAMN12250838					Stenotrophomonas maltophilia	98.9	1.93	GCA_010587645.1	United States	Human	2016		smaltophilia	5	5	22	9
GCA_010587795.1	ASM1058779v1	Stenotrophomonas maltophilia	40324	OK		AS012512							4798463		745	Scaffold	2020-02-14	VKRM01	46578	53580	716	66							Illumina NextSeq	Ares Genetics	PRJNA553678	SAMN12250831					Stenotrophomonas maltophilia	98.77	1.64	GCA_010587795.1	United States	Human	2015		smaltophilia	354	1	4	7
GCA_010612525.1	ASM1061252v1	Stenotrophomonas maltophilia	40324	OK		AS012557							4776720		773	Scaffold	2020-02-14	VMBM01	46502	55149	748	66.5							Illumina NextSeq	Ares Genetics	PRJNA553678	SAMN12250876					Stenotrophomonas maltophilia	98.73	1.92	GCA_010612525.1	United States	Human	2015		smaltophilia	-	4	~193	4
GCA_029841345.1	ASM2984134v1	Stenotrophomonas maltophilia	40324	OK		GD03836					NCBI Prokaryotic Genome Annotation Pipeline (PGAP)	2022-09-14	4616645		171	Contig	2023-04-19	JAOCEG01	46364	46364	171	66.5							Illumina HiSeq	Washington University in St. Louis School of Medicine	PRJNA868296	SAMN30525292	4273	4171	28		Stenotrophomonas maltophilia	98.54	0.18	GCA_029841345.1	Pakistan		2018		smaltophilia	-	3	1	~258
GCA_010608405.1	ASM1060840v1	Stenotrophomonas maltophilia	40324	OK		AS012620							4622469		353	Scaffold	2020-02-14	VLUY01	46217	50725	331	66.5							Illumina NextSeq	Ares Genetics	PRJNA553678	SAMN12250939					Stenotrophomonas maltophilia	99.15	1.05	GCA_010608405.1	United States	Human	2015		smaltophilia	139	3	4	110
GCA_001069715.1	ASM106971v1	Stenotrophomonas maltophilia	40324	OK		1338_SMAL							5037662		226	Scaffold	2015-07-10	JVTB01	45975	49129	205	66							Illumina HiSeq	University of Washington	PRJNA267549	SAMN03197319					Stenotrophomonas maltophilia	98.52	0.87	GCA_001069715.1	United States	Human			smaltophilia	26	1	1	4
GCA_029841245.1	ASM2984124v1	Stenotrophomonas maltophilia	40324	OK		GD03841					NCBI Prokaryotic Genome Annotation Pipeline (PGAP)	2022-09-14	4735095		170	Contig	2023-04-19	JAOCEB01	45927	45927	170	66.5							Illumina HiSeq	Washington University in St. Louis School of Medicine	PRJNA868296	SAMN30525297	4402	4297	31		Stenotrophomonas maltophilia	98.45	0.46	GCA_029841245.1	Pakistan		2018		smaltophilia	-	3	1	~258
GCA_010608115.1	ASM1060811v1	Stenotrophomonas maltophilia	40324	Failed		AS012638							5136032		1228	Scaffold	2020-02-14	VLUM01	45920	53111	1200	66.5							Illumina NextSeq	Ares Genetics	PRJNA553678	SAMN12250957					Stenotrophomonas maltophilia	97.65	3.78	GCA_010608115.1	United States	Human	2015		smaltophilia	210	26	115	157
GCA_047497685.1	ASM4749768v1	Stenotrophomonas maltophilia	40324	OK		AR052							4650616		175	Contig	2025-02-06	JAXAYA01	45890	45890	175	66.5							Illumina NextSeq	Fujita Health University School of Medicine	PRJNA1040422	SAMN38257295					Stenotrophomonas maltophilia	98.94	0.67	GCA_047497685.1	Japan	Human	2019		smaltophilia	-	4	~4	~346
GCA_010604725.1	ASM1060472v1	Stenotrophomonas maltophilia	40324	Inconclusive		AS012721							4660389		877	Scaffold	2020-02-14	VLFR01	45668	65745	838	66.5							Illumina NextSeq	Ares Genetics	PRJNA553678	SAMN12251040					Stenotrophomonas maltophilia	98.77	1.44	GCA_010604725.1	United States	Human	2015		smaltophilia	-	79	~118	~302
GCA_047497775.1	ASM4749777v1	Stenotrophomonas maltophilia	40324	OK		BR073							4568816		176	Contig	2025-02-06	JAXAYG01	45424	45424	176	66.5							Illumina NextSeq	Fujita Health University School of Medicine	PRJNA1040422	SAMN38257287					Stenotrophomonas maltophilia	99.11	0.21	GCA_047497775.1	Japan	Human	2020		smaltophilia	-	83	1	~97
GCA_002738765.1	ASM273876v1	Stenotrophomonas maltophilia	40324	OK		ZC_2011							4905486		182	Scaffold	2017-10-31	MQWR01	45004	45004	181	66							Illumina MiSeq	University of Trento	PRJNA350620	SAMN06019656					Stenotrophomonas maltophilia	98.37	0.48	GCA_002738765.1	Italy	Human	2011		smaltophilia	5	5	22	9
GCA_010608595.1	ASM1060859v1	Stenotrophomonas maltophilia	40324	OK		AS012603							4964566		594	Scaffold	2020-02-14	VLVL01	44996	53893	564	66							Illumina NextSeq	Ares Genetics	PRJNA553678	SAMN12250922					Stenotrophomonas maltophilia	98.9	2.1	GCA_010608595.1	United States	Human	2015		smaltophilia	162	1	1	4
GCA_003244625.1	ASM324462v1	Stenotrophomonas maltophilia	40324	OK		SM-3226					NCBI Prokaryotic Genome Annotation Pipeline (PGAP)	2016-05-17	4485068		181	Contig	2018-06-18	LXXB01	44537	44537	181	66.5							Illumina MiSeq	CSIR-Institute of Microbial Technology	PRJNA321249	SAMN04978481	4080	3910	92		Stenotrophomonas maltophilia	98.52	0.55	GCA_003244625.1	India	Human	2012	Microbe	smaltophilia	-	13	~104	~64
GCA_001276355.1	ASM127635v1	Stenotrophomonas maltophilia	40324	Inconclusive		B4					NCBI Prokaryotic Genome Annotation Pipeline (PGAP)	2015-06-02	4334733		180	Contig	2015-08-31	LDVR01	44228	44228	180	66.5							Illumina HiSeq	University of Queensland	PRJNA285410	SAMN03753636	3975	3845	84		Stenotrophomonas maltophilia	94.8	0.75	GCA_001276355.1	Australia	Human	2005		smaltophilia	-	~14	147	~366
GCA_024007755.1	ASM2400775v1	Stenotrophomonas maltophilia	40324	Failed		SM1150					NCBI Prokaryotic Genome Annotation Pipeline (PGAP)	2022-06-23	4629085		205	Contig	2022-06-28	JAMXIM01	43842	43842	205	66.5							Illumina MiSeq	Universidad Peruana Cayetano Heredia	PRJNA849926	SAMN29146605	4377	4242	57		Stenotrophomonas maltophilia	97.28	1.05	GCA_024007755.1	Peru	Human	2018		smaltophilia	-	72	197	~468
GCA_029841365.1	ASM2984136v1	Stenotrophomonas maltophilia	40324	OK		GD03835					NCBI Prokaryotic Genome Annotation Pipeline (PGAP)	2022-09-14	4729639		177	Contig	2023-04-19	JAOCEH01	43823	43823	177	66.5							Illumina HiSeq	Washington University in St. Louis School of Medicine	PRJNA868296	SAMN30525291	4396	4295	31		Stenotrophomonas maltophilia	98.44	0.46	GCA_029841365.1	Pakistan		2018		smaltophilia	-	3	1	~258
GCA_029838965.1	ASM2983896v1	Stenotrophomonas maltophilia	40324	OK		GD03959					NCBI Prokaryotic Genome Annotation Pipeline (PGAP)	2022-09-14	4593944		173	Contig	2023-04-19	JAOBZS01	43496	43496	173	66.5							Illumina HiSeq	Washington University in St. Louis School of Medicine	PRJNA868296	SAMN30525415	4254	4149	31		Stenotrophomonas maltophilia	98.88	0.21	GCA_029838965.1	Pakistan		2018		smaltophilia	-	3	1	~258
GCA_029841385.1	ASM2984138v1	Stenotrophomonas maltophilia	40324	OK		GD03834					NCBI Prokaryotic Genome Annotation Pipeline (PGAP)	2022-09-14	4612952		182	Contig	2023-04-19	JAOCEI01	43340	43340	182	66.5							Illumina HiSeq	Washington University in St. Louis School of Medicine	PRJNA868296	SAMN30525290	4276	4174	32		Stenotrophomonas maltophilia	98.37	0.18	GCA_029841385.1	Pakistan		2018		smaltophilia	-	3	1	~258
GCA_029837785.1	ASM2983778v1	Stenotrophomonas maltophilia	40324	OK		GD04010					NCBI Prokaryotic Genome Annotation Pipeline (PGAP)	2022-09-21	4927484		195	Contig	2023-04-19	JAOEEJ01	43292	43292	195	66.5							Illumina HiSeq	Washington University in St. Louis School of Medicine	PRJNA868296	SAMN30525466	4634	4519	40		Stenotrophomonas maltophilia	97.88	0.93	GCA_029837785.1	United States		2018		smaltophilia	27	3	1	1
GCA_047497635.1	ASM4749763v1	Stenotrophomonas maltophilia	40324	OK		CR036							4485834		180	Contig	2025-02-06	JAXAXV01	43175	43175	180	66.5							Illumina NextSeq	Fujita Health University School of Medicine	PRJNA1040422	SAMN38257302					Stenotrophomonas maltophilia	99.24	0.38	GCA_047497635.1	Japan	Human	2020		smaltophilia	-	3	73	212
GCA_029837305.1	ASM2983730v1	Stenotrophomonas maltophilia	40324	OK		GD04033					NCBI Prokaryotic Genome Annotation Pipeline (PGAP)	2022-09-21	4861554		218	Contig	2023-04-19	JAOEDM01	43163	43163	218	66.5							Illumina HiSeq	Washington University in St. Louis School of Medicine	PRJNA868296	SAMN30525489	4606	4500	36		Stenotrophomonas maltophilia	99.11	0.9	GCA_029837305.1	United States		2018		smaltophilia	31	3	4	24
GCA_003244435.1	ASM324443v1	Stenotrophomonas maltophilia	40324	OK		SM-4416					NCBI Prokaryotic Genome Annotation Pipeline (PGAP)	2016-05-17	4348484		254	Contig	2018-06-18	LXXI01	42949	42949	254	66.5							Illumina MiSeq	CSIR-Institute of Microbial Technology	PRJNA321249	SAMN04978488	4004	3806	128		Stenotrophomonas maltophilia	97.71	0.49	GCA_003244435.1	India	Human	2012	Microbe	smaltophilia	-	3	35	~492
GCA_029835295.1	ASM2983529v1	Stenotrophomonas maltophilia	40324	OK		GD04137					NCBI Prokaryotic Genome Annotation Pipeline (PGAP)	2022-09-21	4775616		186	Contig	2023-04-19	JAODZO01	42314	42314	186	66.5							Illumina HiSeq	Washington University in St. Louis School of Medicine	PRJNA868296	SAMN30525593	4448	4348	30		Stenotrophomonas maltophilia	98.22	0.69	GCA_029835295.1	Pakistan		2018		smaltophilia	-	3	1	~258
GCA_029839165.1	ASM2983916v1	Stenotrophomonas maltophilia	40324	OK		GD03951					NCBI Prokaryotic Genome Annotation Pipeline (PGAP)	2022-09-14	4610047		180	Contig	2023-04-19	JAOCAA01	42277	42277	180	66.5							Illumina HiSeq	Washington University in St. Louis School of Medicine	PRJNA868296	SAMN30525407	4276	4178	28		Stenotrophomonas maltophilia	98.28	0.18	GCA_029839165.1	Pakistan		2018		smaltophilia	-	3	1	~258
GCA_047498195.1	ASM4749819v1	Stenotrophomonas maltophilia	40324	OK		DR034							4830850		210	Contig	2025-02-06	JAXAZD01	42154	42154	210	66							Illumina NextSeq	Fujita Health University School of Medicine	PRJNA1040422	SAMN38257244					Stenotrophomonas maltophilia	98.68	0.65	GCA_047498195.1	Japan	Human	2021		smaltophilia	8	3	4	18
GCA_001075475.1	ASM107547v1	Stenotrophomonas maltophilia	40324	Inconclusive		951_SMAL							4814445		259	Contig	2015-07-10	JUMH01	41881	41881	259	66							Illumina HiSeq	University of Washington	PRJNA267549	SAMN03198171					Stenotrophomonas maltophilia	98.29	1.22	GCA_001075475.1	United States	Human			smaltophilia	337	88	9	137
GCA_001075485.1	ASM107548v1	Stenotrophomonas maltophilia	40324	Inconclusive		952_SMAL							4814079		271	Scaffold	2015-07-10	JUMG01	41043	41043	269	66							Illumina HiSeq	University of Washington	PRJNA267549	SAMN03198172					Stenotrophomonas maltophilia	98.29	1.11	GCA_001075485.1	United States	Human			smaltophilia	337	88	9	137
GCA_001069295.1	ASM106929v1	Stenotrophomonas maltophilia	40324	OK		1149_SMAL							4847430		236	Scaffold	2015-07-10	JWBH01	41041	41041	235	66.5							Illumina HiSeq	University of Washington	PRJNA267549	SAMN03197105					Stenotrophomonas maltophilia	99.26	0.29	GCA_001069295.1	United States	Human			smaltophilia	172	5	94	122
GCA_001069605.1	ASM106960v1	Stenotrophomonas maltophilia	40324	OK		1305.rep1_SMAL							4932933		265	Contig	2015-07-10	JVUQ01	40803	40803	265	66.5							Illumina HiSeq	University of Washington	PRJNA267549	SAMN03197278					Stenotrophomonas maltophilia	98.67	0.64	GCA_001069605.1	United States	Human			smaltophilia	26	1	1	4
GCA_029837065.1	ASM2983706v1	Stenotrophomonas maltophilia	40324	OK		GD04046					NCBI Prokaryotic Genome Annotation Pipeline (PGAP)	2022-09-21	4840651		178	Contig	2023-04-19	JAOECZ01	40388	40388	178	66.5							Illumina HiSeq	Washington University in St. Louis School of Medicine	PRJNA868296	SAMN30525502	4522	4410	41		Stenotrophomonas maltophilia	98.33	0.93	GCA_029837065.1	United States		2018		smaltophilia	27	3	1	1
GCA_001075245.1	ASM107524v1	Stenotrophomonas maltophilia	40324	Inconclusive		892_SMAL							5112558		265	Scaffold	2015-07-10	JUPB01	40242	40242	264	66							Illumina HiSeq	University of Washington	PRJNA267549	SAMN03198099					Stenotrophomonas maltophilia	98.4	1.34	GCA_001075245.1	United States	Human			smaltophilia	-	96	~72	~123
GCA_047497655.1	ASM4749765v1	Stenotrophomonas maltophilia	40324	OK		CR040							4555979		196	Contig	2025-02-06	JAXAXU01	40012	40012	196	66.5							Illumina NextSeq	Fujita Health University School of Medicine	PRJNA1040422	SAMN38257303					Stenotrophomonas maltophilia	99.2	0.73	GCA_047497655.1	Japan	Human	2020		smaltophilia	-	4	193	4
GCA_047497535.1	ASM4749753v1	Stenotrophomonas maltophilia	40324	OK		CR054							4528821		208	Contig	2025-02-06	JAXAXR01	39214	39214	208	66.5							Illumina NextSeq	Fujita Health University School of Medicine	PRJNA1040422	SAMN38257306					Stenotrophomonas maltophilia	98.83	0.17	GCA_047497535.1	Japan	Human	2020		smaltophilia	-	1	4	~508
GCA_047497575.1	ASM4749757v1	Stenotrophomonas maltophilia	40324	OK		ER034							4617461		201	Contig	2025-02-06	JAXAXQ01	39188	39188	201	66.5							Illumina NextSeq	Fujita Health University School of Medicine	PRJNA1040422	SAMN38257308					Stenotrophomonas maltophilia	98.72	0.38	GCA_047497575.1	Japan	Human	2021		smaltophilia	-	3	73	~232
GCA_029842975.1	ASM2984297v1	Stenotrophomonas maltophilia	40324	OK		GD03753					NCBI Prokaryotic Genome Annotation Pipeline (PGAP)	2022-09-14	4619331		186	Contig	2023-04-19	JAOCHJ01	39090	39090	186	66.5							Illumina HiSeq	Washington University in St. Louis School of Medicine	PRJNA868296	SAMN30525209	4286	4182	30		Stenotrophomonas maltophilia	97.99	0.18	GCA_029842975.1	Pakistan		2018		smaltophilia	-	3	1	~258
GCA_029838765.1	ASM2983876v1	Stenotrophomonas maltophilia	40324	OK		GD03970					NCBI Prokaryotic Genome Annotation Pipeline (PGAP)	2022-09-14	4612834		182	Contig	2023-04-19	JAOBZH01	39088	39088	182	66.5							Illumina HiSeq	Washington University in St. Louis School of Medicine	PRJNA868296	SAMN30525426	4280	4178	32		Stenotrophomonas maltophilia	98.35	0.18	GCA_029838765.1	Pakistan		2018		smaltophilia	-	3	1	~258
GCA_001070185.1	ASM107018v1	Stenotrophomonas maltophilia	40324	Failed		1100_SMAL							4357596		252	Scaffold	2015-07-10	JWCW01	38665	38665	251	67							Illumina HiSeq	University of Washington	PRJNA267549	SAMN03197064					Stenotrophomonas maltophilia	98.91	1.04	GCA_001070185.1	United States	Human			smaltophilia	-	13	124?	~363
GCA_027497575.1	ASM2749757v1	Stenotrophomonas maltophilia	40324	Failed		CJ-2021d					NCBI Prokaryotic Genome Annotation Pipeline (PGAP)	2021-11-29	4622858		216	Contig	2022-12-29	JAJNEH01	38623	38623	216	66.5							Illumina MiSeq	Igbinedion University Okada Edo state Nigeria	PRJNA781992	SAMN23311535	4388	4247	55		Stenotrophomonas maltophilia	98.59	0.8	GCA_027497575.1	Nigeria		2021	whole organism	smaltophilia	-	72	77	321
GCA_003244465.1	ASM324446v1	Stenotrophomonas maltophilia	40324	OK		SM-100					NCBI Prokaryotic Genome Annotation Pipeline (PGAP)	2016-05-17	4670638		224	Contig	2018-06-18	LXXJ01	38440	38440	224	66.5							Illumina MiSeq	CSIR-Institute of Microbial Technology	PRJNA321249	SAMN04978489	4380	4185	116		Stenotrophomonas maltophilia	97.43	0.59	GCA_003244465.1	India	Human	2010	Microbe	smaltophilia	212	4	22	159
GCA_001074705.1	ASM107470v1	Stenotrophomonas maltophilia	40324	OK		862_SMAL							4445747		238	Contig	2015-07-10	JUQE01	38334	38334	238	66.5							Illumina HiSeq	University of Washington	PRJNA267549	SAMN03198070					Stenotrophomonas maltophilia	95.27	0.82	GCA_001074705.1	United States	Human			smaltophilia	246	1	117	158
GCA_047497595.1	ASM4749759v1	Stenotrophomonas maltophilia	40324	OK		CR051							4730479		226	Contig	2025-02-06	JAXAXS01	37960	37960	226	66.5							Illumina NextSeq	Fujita Health University School of Medicine	PRJNA1040422	SAMN38257305					Stenotrophomonas maltophilia	98.92	0.23	GCA_047497595.1	Japan	Human	2020		smaltophilia	-	3	1	84
GCA_001276345.1	ASM127634v1	Stenotrophomonas maltophilia	40324	Failed		B1					NCBI Prokaryotic Genome Annotation Pipeline (PGAP)	2015-06-02	4374130		214	Contig	2015-08-31	LDVQ01	37885	37885	214	66.5							Illumina HiSeq	University of Queensland	PRJNA285410	SAMN03753635	3991	3899	47		Stenotrophomonas maltophilia	98.72	0.63	GCA_001276345.1	Australia	Human	2004		smaltophilia	-	161	28	~349
GCA_003244885.1	ASM324488v1	Stenotrophomonas maltophilia	40324	Failed		SM-760					NCBI Prokaryotic Genome Annotation Pipeline (PGAP)	2016-05-17	4225729		256	Contig	2018-06-18	LXYA01	37857	37857	256	66.5							Illumina MiSeq	CSIR-Institute of Microbial Technology	PRJNA321249	SAMN04978498	3879	3681	126		Stenotrophomonas maltophilia	96.45	0.52	GCA_003244885.1	India	Human	2010	Microbe	smaltophilia	-	13	69	168
GCA_001068535.1	ASM106853v1	Stenotrophomonas maltophilia	40324	OK		1030_SMAL							4932835		308	Contig	2015-07-10	JWFN01	37420	37420	308	66							Illumina HiSeq	University of Washington	PRJNA267549	SAMN03196995					Stenotrophomonas maltophilia	98.44	0.76	GCA_001068535.1	United States	Human			smaltophilia	162	1	1	4
GCA_001069405.1	ASM106940v1	Stenotrophomonas maltophilia	40324	Failed		1247_SMAL							4364550		233	Scaffold	2015-07-10	JVXD01	37106	37909	230	66.5							Illumina HiSeq	University of Washington	PRJNA267549	SAMN03197213					Stenotrophomonas maltophilia	98.89	1.01	GCA_001069405.1	United States	Human			smaltophilia	-	13	124?	~363
GCA_029840965.1	ASM2984096v1	Stenotrophomonas maltophilia	40324	OK		GD03854					NCBI Prokaryotic Genome Annotation Pipeline (PGAP)	2022-09-14	4614720		195	Contig	2023-04-19	JAOCDO01	36933	36933	195	66.5							Illumina HiSeq	Washington University in St. Louis School of Medicine	PRJNA868296	SAMN30525310	4282	4178	30		Stenotrophomonas maltophilia	98.36	0.18	GCA_029840965.1	Pakistan		2018		smaltophilia	-	3	1	~258
GCA_001074685.1	ASM107468v1	Stenotrophomonas maltophilia	40324	Failed		860_SMAL							4466361		266	Contig	2015-07-10	JUQF01	36862	36862	266	67							Illumina HiSeq	University of Washington	PRJNA267549	SAMN03198069					Stenotrophomonas maltophilia	98.05	0.85	GCA_001074685.1	United States	Human			smaltophilia	-	23	~115	~488
GCA_029839175.1	ASM2983917v1	Stenotrophomonas maltophilia	40324	OK		GD03949					NCBI Prokaryotic Genome Annotation Pipeline (PGAP)	2022-09-14	4608021		196	Contig	2023-04-19	JAOCAC01	36059	36059	196	66.5							Illumina HiSeq	Washington University in St. Louis School of Medicine	PRJNA868296	SAMN30525405	4267	4169	29		Stenotrophomonas maltophilia	98.48	0.18	GCA_029839175.1	Pakistan		2018		smaltophilia	-	3	1	~258
GCA_047497995.1	ASM4749799v1	Stenotrophomonas maltophilia	40324	OK		CR062							4778173		232	Contig	2025-02-06	JAXAYT01	35576	35576	232	66.5							Illumina NextSeq	Fujita Health University School of Medicine	PRJNA1040422	SAMN38257262					Stenotrophomonas maltophilia	98.67	0.64	GCA_047497995.1	Japan	Human	2020		smaltophilia	151	3	35	120
GCA_029838825.1	ASM2983882v1	Stenotrophomonas maltophilia	40324	OK		GD03968					NCBI Prokaryotic Genome Annotation Pipeline (PGAP)	2022-09-14	4605037		194	Contig	2023-04-19	JAOBZJ01	35307	35307	194	66.5							Illumina HiSeq	Washington University in St. Louis School of Medicine	PRJNA868296	SAMN30525424	4277	4178	29		Stenotrophomonas maltophilia	98.35	0.18	GCA_029838825.1	Pakistan		2018		smaltophilia	-	3	1	~258
GCA_029841145.1	ASM2984114v1	Stenotrophomonas maltophilia	40324	OK		GD03847					NCBI Prokaryotic Genome Annotation Pipeline (PGAP)	2022-09-14	4606731		197	Contig	2023-04-19	JAOCDV01	35271	35271	197	66.5							Illumina HiSeq	Washington University in St. Louis School of Medicine	PRJNA868296	SAMN30525303	4271	4172	29		Stenotrophomonas maltophilia	98.52	0.18	GCA_029841145.1	Pakistan		2018		smaltophilia	-	3	1	~258
GCA_053556085.1	ASM5355608v1	Stenotrophomonas maltophilia	40324	OK		LMP001					NCBI Prokaryotic Genome Annotation Pipeline (PGAP)	2025-07-10	4724289		225	Scaffold	2025-11-18	JBPQDU01	34885	34885	219	66							Illumina NextSeq	Lebanese American University	PRJNA1289044	SAMN49877487	4375	4290	40		Stenotrophomonas maltophilia	98.46	0.37	GCA_053556085.1	Lebanon	Human	2023		smaltophilia	-	4	22	82
GCA_036419455.1	ASM3641945v1	Stenotrophomonas maltophilia	40324	OK		CCV127					NCBI Prokaryotic Genome Annotation Pipeline (PGAP)	2024-01-29	5176730		247	Scaffold	2024-02-06	JAZBQS01	33425	43395	206	66							Illumina NextSeq	Emory University School of Medicine	PRJNA1052082	SAMN38813741	4845	4695	77		Stenotrophomonas maltophilia	98.29	0.38	GCA_036419455.1	United States	Human	2019		smaltophilia	-	5	22	9
GCA_001069555.1	ASM106955v1	Stenotrophomonas maltophilia	40324	OK		1303_SMAL							4924306		321	Scaffold	2015-07-10	JVUS01	33352	33352	319	66.5							Illumina HiSeq	University of Washington	PRJNA267549	SAMN03197276					Stenotrophomonas maltophilia	98.67	0.62	GCA_001069555.1	United States	Human			smaltophilia	26	1	1	4
GCA_001072655.1	ASM107265v1	Stenotrophomonas maltophilia	40324	OK		376_SMAL							4966993		290	Scaffold	2015-07-10	JVJN01	33098	34819	271	66							Illumina HiSeq	University of Washington	PRJNA267549	SAMN03197567					Stenotrophomonas maltophilia	97.76	0.7	GCA_001072655.1	United States	Human			smaltophilia	26	1	1	4
GCA_001069005.1	ASM106900v1	Stenotrophomonas maltophilia	40324	OK		1297_SMAL							4674107		305	Scaffold	2015-07-10	JVUZ01	32789	32789	304	66.5							Illumina HiSeq	University of Washington	PRJNA267549	SAMN03197269					Stenotrophomonas maltophilia	98.43	0.72	GCA_001069005.1	United States	Human			smaltophilia	212	4	22	159
GCA_001276385.1	ASM127638v1	Stenotrophomonas maltophilia	40324	Failed		B5					NCBI Prokaryotic Genome Annotation Pipeline (PGAP)	2015-06-02	4431248		239	Contig	2015-08-31	LDVS01	32555	32555	239	67							Illumina HiSeq	University of Queensland	PRJNA285410	SAMN03753637	3976	3890	42		Stenotrophomonas maltophilia	97.7	1.72	GCA_001276385.1	Australia	Human	2005		smaltophilia	-	~26	115	~367
GCA_029841255.1	ASM2984125v1	Stenotrophomonas maltophilia	40324	OK		GD03839					NCBI Prokaryotic Genome Annotation Pipeline (PGAP)	2022-09-14	4603663		221	Contig	2023-04-19	JAOCED01	32406	32406	221	66.5							Illumina HiSeq	Washington University in St. Louis School of Medicine	PRJNA868296	SAMN30525295	4277	4179	28		Stenotrophomonas maltophilia	98.18	0.21	GCA_029841255.1	Pakistan		2018		smaltophilia	-	3	1	~258
GCA_902386605.1	UHGG_MGYG-HGUT-02382	Stenotrophomonas maltophilia	40324	Failed					MGYG-HGUT-02382				4491970		216	Scaffold	2019-08-16	CABMJM01	32349	52610	158	66.5							Illumina	EMG	PRJEB33885	SAMEA5851886					Stenotrophomonas maltophilia	98.69	0.3	GCA_902386605.1					smaltophilia	-	161	28	~349
GCA_001072215.1	ASM107221v1	Stenotrophomonas maltophilia	40324	Inconclusive		31_SMAL							5144491		279	Scaffold	2015-07-10	JVMC01	32223	37245	258	65.5							Illumina HiSeq	University of Washington	PRJNA267549	SAMN03197500					Stenotrophomonas maltophilia	97.63	1.32	GCA_001072215.1	United States	Human			smaltophilia	-	96	~72	~123
GCA_031851375.1	ASM3185137v1	Stenotrophomonas maltophilia	40324	OK		Smal16							4750464		256	Scaffold	2023-09-23	JASKJE01	31899	34691	225	66.5							Illumina MiSeq	Instituto de Pesquisa Pele Pequeno Principe	PRJNA785542	SAMN35084938					Stenotrophomonas maltophilia	98.96	0.31	GCA_031851375.1	Brazil	Human	2018		smaltophilia	172	5	94	122
GCA_001073355.1	ASM107335v1	Stenotrophomonas maltophilia	40324	OK		553_SMAL							4851084		322	Scaffold	2015-07-10	JVCK01	31823	32785	315	66							Illumina HiSeq	University of Washington	PRJNA267549	SAMN03197752					Stenotrophomonas maltophilia	98.88	0.55	GCA_001073355.1	United States	Human			smaltophilia	137	1	1	4
GCA_001075175.1	ASM107517v1	Stenotrophomonas maltophilia	40324	OK		854_SMAL							4435649		302	Contig	2015-07-10	JUQM01	31793	31793	302	66.5							Illumina HiSeq	University of Washington	PRJNA267549	SAMN03198062					Stenotrophomonas maltophilia	95.27	1.13	GCA_001075175.1	United States	Human			smaltophilia	246	1	117	158
GCA_030236825.1	ASM3023682v1	Stenotrophomonas maltophilia	40324	OK		Smal21							4584631		254	Scaffold	2023-06-08	JASJSS01	31359	43372	187	66.5							Illumina NovaSeq	Instituto de Pesquisa Pele Pequeno Principe	PRJNA785542	SAMN35084941					Stenotrophomonas maltophilia	99.19	0.29	GCA_030236825.1	Brazil	Human	2020		smaltophilia	115	3	1	84
GCA_001071475.1	ASM107147v1	Stenotrophomonas maltophilia	40324	Failed		638_SMAL							4951429		329	Scaffold	2015-07-10	JUZC01	30841	30939	325	66							Illumina HiSeq	University of Washington	PRJNA267549	SAMN03197838					Stenotrophomonas maltophilia	97.46	1.27	GCA_001071475.1	United States	Human			smaltophilia	18	20	25	11
GCA_029838865.1	ASM2983886v1	Stenotrophomonas maltophilia	40324	OK		GD03965					NCBI Prokaryotic Genome Annotation Pipeline (PGAP)	2022-09-14	4603192		242	Contig	2023-04-19	JAOBZM01	29794	29794	242	66.5							Illumina HiSeq	Washington University in St. Louis School of Medicine	PRJNA868296	SAMN30525421	4299	4192	33		Stenotrophomonas maltophilia	98.46	0.18	GCA_029838865.1	Pakistan		2018		smaltophilia	-	3	1	~258
GCA_029840905.1	ASM2984090v1	Stenotrophomonas maltophilia	40324	OK		GD03859					NCBI Prokaryotic Genome Annotation Pipeline (PGAP)	2022-09-14	4597999		244	Contig	2023-04-19	JAOCDL01	29791	29791	244	66.5							Illumina HiSeq	Washington University in St. Louis School of Medicine	PRJNA868296	SAMN30525315	4298	4201	28		Stenotrophomonas maltophilia	98.28	0.15	GCA_029840905.1	Pakistan		2018		smaltophilia	-	3	1	~258
GCA_024500425.1	ASM2450042v1	Stenotrophomonas maltophilia	40324	OK		15							4573363		261	Contig	2022-08-01	JAMOKZ01	29605	29605	261	66.5							Illumina NextSeq 2000	University of Wisconsin-La Crosse	PRJNA843334	SAMN28728557					Stenotrophomonas maltophilia	98.82	0.21	GCA_024500425.1	United States	Animal	2017	whole organism	smaltophilia	-	3	104	332
GCA_001070785.1	ASM107078v1	Stenotrophomonas maltophilia	40324	Inconclusive		259_SMAL							4844119		351	Scaffold	2015-07-10	JVNZ01	28987	30498	322	66							Illumina HiSeq	University of Washington	PRJNA267549	SAMN03197451					Stenotrophomonas maltophilia	97.31	1.35	GCA_001070785.1	United States	Human			smaltophilia	130	19	82	103
GCA_001072155.1	ASM107215v1	Stenotrophomonas maltophilia	40324	Inconclusive		30_SMAL							5138564		327	Scaffold	2015-07-10	JVMJ01	28946	29233	321	66							Illumina HiSeq	University of Washington	PRJNA267549	SAMN03197493					Stenotrophomonas maltophilia	98.25	1.38	GCA_001072155.1	United States	Human			smaltophilia	-	96	~72	~123
GCA_017565445.1	ASM1756544v1	Stenotrophomonas maltophilia	40324	Failed		JVB5					NCBI Prokaryotic Genome Annotation Pipeline (PGAP)	2021-03-17	4771305		268	Contig	2021-03-22	JAGEKL01	28858	28858	268	66							Illumina NextSeq	North-West University	PRJNA706608	SAMN18138707	4379	4282	36		Stenotrophomonas maltophilia	97.32	0.84	GCA_017565445.1	South Africa		2020	Root_20	smaltophilia	303	20	25	231
GCA_033437005.1	ASM3343700v1	Stenotrophomonas maltophilia	40324	OK		Smal15							4662031		262	Contig	2023-11-07	JASKMZ01	28767	28767	262	66.5							Illumina NovaSeq	Instituto de Pesquisa Pele Pequeno Principe	PRJNA785542	SAMN35084937					Stenotrophomonas maltophilia	97.67	0.6	GCA_033437005.1	Brazil	Human	2018		smaltophilia	28	4	3	2
GCA_001069345.1	ASM106934v1	Stenotrophomonas maltophilia	40324	Failed		1182_SMAL							4344749		321	Scaffold	2015-07-10	JVZY01	27276	27538	319	67							Illumina HiSeq	University of Washington	PRJNA267549	SAMN03197140					Stenotrophomonas maltophilia	98.61	1.92	GCA_001069345.1	United States	Human			smaltophilia	-	13	124?	~363
GCA_001072355.1	ASM107235v1	Stenotrophomonas maltophilia	40324	OK		334_SMAL							4937431		332	Scaffold	2015-07-10	JVLE01	27187	30308	310	66							Illumina HiSeq	University of Washington	PRJNA267549	SAMN03197524					Stenotrophomonas maltophilia	98.08	0.74	GCA_001072355.1	United States	Human			smaltophilia	26	1	1	4
GCA_001069435.1	ASM106943v1	Stenotrophomonas maltophilia	40324	Failed		1265_SMAL							4379013		353	Scaffold	2015-07-10	JVWJ01	26684	26684	352	67							Illumina HiSeq	University of Washington	PRJNA267549	SAMN03197233					Stenotrophomonas maltophilia	99.02	1.21	GCA_001069435.1	United States	Human			smaltophilia	-	13	223	~469
GCA_029842645.1	ASM2984264v1	Stenotrophomonas maltophilia	40324	OK		GD03769					NCBI Prokaryotic Genome Annotation Pipeline (PGAP)	2022-09-14	4451712		277	Contig	2023-04-19	JAOCGT01	25527	25527	277	66.5							Illumina HiSeq	Washington University in St. Louis School of Medicine	PRJNA868296	SAMN30525225	4162	4064	24		Stenotrophomonas maltophilia	96.46	0.3	GCA_029842645.1	Pakistan		2018		smaltophilia	563	1	96	307
GCA_029838725.1	ASM2983872v1	Stenotrophomonas maltophilia	40324	OK		GD03972					NCBI Prokaryotic Genome Annotation Pipeline (PGAP)	2022-09-14	4512565		280	Contig	2023-04-19	JAOBZF01	25242	25242	280	66.5							Illumina HiSeq	Washington University in St. Louis School of Medicine	PRJNA868296	SAMN30525428	4284	4186	27		Stenotrophomonas maltophilia	97.31	0.24	GCA_029838725.1	Pakistan		2018		smaltophilia	613	83	96	277
GCA_029840215.1	ASM2984021v1	Stenotrophomonas maltophilia	40324	OK		GD03895					NCBI Prokaryotic Genome Annotation Pipeline (PGAP)	2022-09-14	4956195		318	Contig	2023-04-19	JAOCCB01	24616	24616	318	66							Illumina HiSeq	Washington University in St. Louis School of Medicine	PRJNA868296	SAMN30525351	4680	4571	40		Stenotrophomonas maltophilia	97.76	0.98	GCA_029840215.1	United States		2018		smaltophilia	27	3	1	1
GCA_029834705.1	ASM2983470v1	Stenotrophomonas maltophilia	40324	OK		GD04166					NCBI Prokaryotic Genome Annotation Pipeline (PGAP)	2022-09-21	4749240		312	Contig	2023-04-19	JAODYL01	24493	24493	312	66.5							Illumina HiSeq	Washington University in St. Louis School of Medicine	PRJNA868296	SAMN30525622	4496	4396	30		Stenotrophomonas maltophilia	97.97	0.63	GCA_029834705.1	Pakistan		2018		smaltophilia	-	3	1	~258
GCA_029842465.1	ASM2984246v1	Stenotrophomonas maltophilia	40324	OK		GD03778					NCBI Prokaryotic Genome Annotation Pipeline (PGAP)	2022-09-14	4592208		299	Contig	2023-04-19	JAOCGK01	24174	24174	299	66.5							Illumina HiSeq	Washington University in St. Louis School of Medicine	PRJNA868296	SAMN30525234	4335	4230	32		Stenotrophomonas maltophilia	97.49	0.15	GCA_029842465.1	Pakistan		2018		smaltophilia	-	3	1	~258
GCA_964210835.1	FFMG_57-6-21.1	Stenotrophomonas maltophilia	40324	Inconclusive		FFMG-57-6-21			FFMG_57-6-21				4133087		302	Contig	2024-07-30	CAXOQU01	24058	24058	302	67							NextSeq 550	the seqafrica consortium	PRJEB78444	SAMEA115875237					Stenotrophomonas maltophilia	95.18	1.24	GCA_964210835.1	Tanzania	Human	2021		smaltophilia	-	14	102	~134
GCA_029834895.1	ASM2983489v1	Stenotrophomonas maltophilia	40324	OK		GD04156					NCBI Prokaryotic Genome Annotation Pipeline (PGAP)	2022-09-21	4699506		324	Contig	2023-04-19	JAODYV01	22790	22790	324	66.5							Illumina HiSeq	Washington University in St. Louis School of Medicine	PRJNA868296	SAMN30525612	4453	4355	28		Stenotrophomonas maltophilia	97.82	0.46	GCA_029834895.1	Pakistan		2018		smaltophilia	-	3	1	~258
GCA_029838585.1	ASM2983858v1	Stenotrophomonas maltophilia	40324	OK		GD03977					NCBI Prokaryotic Genome Annotation Pipeline (PGAP)	2022-09-14	4589142		306	Contig	2023-04-19	JAOBZA01	22759	22759	306	66.5							Illumina HiSeq	Washington University in St. Louis School of Medicine	PRJNA868296	SAMN30525433	4336	4234	30		Stenotrophomonas maltophilia	97.42	0.18	GCA_029838585.1	Pakistan		2018		smaltophilia	-	3	1	~258
GCA_029842445.1	ASM2984244v1	Stenotrophomonas maltophilia	40324	OK		GD03779					NCBI Prokaryotic Genome Annotation Pipeline (PGAP)	2022-09-14	4586627		300	Contig	2023-04-19	JAOCGJ01	22575	22575	300	66.5							Illumina HiSeq	Washington University in St. Louis School of Medicine	PRJNA868296	SAMN30525235	4331	4229	32		Stenotrophomonas maltophilia	98.12	0.18	GCA_029842445.1	Pakistan		2018		smaltophilia	-	3	1	~258
GCA_029838565.1	ASM2983856v1	Stenotrophomonas maltophilia	40324	OK		GD03980					NCBI Prokaryotic Genome Annotation Pipeline (PGAP)	2022-09-14	4562081		326	Contig	2023-04-19	JAOBYX01	21413	21413	326	66.5							Illumina HiSeq	Washington University in St. Louis School of Medicine	PRJNA868296	SAMN30525436	4317	4216	29		Stenotrophomonas maltophilia	96.96	0.21	GCA_029838565.1	Pakistan		2018		smaltophilia	-	3	1	~258
GCA_034651455.1	ASM3465145v1	Stenotrophomonas maltophilia	40324	OK		NNAb 2487					NCBI Prokaryotic Genome Annotation Pipeline (PGAP)	2023-12-21	4746473		368	Scaffold	2023-12-26	JAYEFA01	21049	23657	348	66.5							Illumina iSeq	NNIIEM name acad.I.N. Blokhina	PRJNA1052962	SAMN38847221	4398	4295	39		Stenotrophomonas maltophilia	98.94	0.74	GCA_034651455.1	Russia	Human	2022	pure culture	smaltophilia	4	1	4	7
GCA_029838925.1	ASM2983892v1	Stenotrophomonas maltophilia	40324	OK		GD03962					NCBI Prokaryotic Genome Annotation Pipeline (PGAP)	2022-09-14	4572140		351	Contig	2023-04-19	JAOBZP01	20486	20486	351	66.5							Illumina HiSeq	Washington University in St. Louis School of Medicine	PRJNA868296	SAMN30525418	4345	4245	30		Stenotrophomonas maltophilia	97.84	0.18	GCA_029838925.1	Pakistan		2018		smaltophilia	-	3	1	~258
GCA_001074785.1	ASM107478v1	Stenotrophomonas maltophilia	40324	Inconclusive		882_SMAL							5092706		484	Contig	2015-07-10	JUPM01	19853	19853	484	66							Illumina HiSeq	University of Washington	PRJNA267549	SAMN03198088					Stenotrophomonas maltophilia	98.15	1.86	GCA_001074785.1	United States	Human			smaltophilia	-	96	~72	~123
GCA_001069755.1	ASM106975v1	Stenotrophomonas maltophilia	40324	OK		1339_SMAL							4971954		477	Scaffold	2015-07-10	JVTA01	19633	20356	461	66							Illumina HiSeq	University of Washington	PRJNA267549	SAMN03197320					Stenotrophomonas maltophilia	97.81	0.72	GCA_001069755.1	United States	Human			smaltophilia	26	1	1	4
GCA_001069105.1	ASM106910v1	Stenotrophomonas maltophilia	40324	OK		1025_SMAL							4854624		488	Contig	2015-07-10	JWFT01	18075	18075	488	66.5							Illumina HiSeq	University of Washington	PRJNA267549	SAMN03196989					Stenotrophomonas maltophilia	97.57	0.82	GCA_001069105.1	United States	Human			smaltophilia	162	1	1	4
GCA_008326785.2	CRB139-1_v2.0	Stenotrophomonas maltophilia	40324	OK		CRB139-1					Annotation submitted by National Institute of Health Sciences	2023-08-24	4619918		416	Scaffold	2020-02-07	BKBG02	17350	4619918	1	66.5							Ion GeneStudio S5 System	National Institute of Health Sciences	PRJDB8492	SAMD00177812	4287	4215			Stenotrophomonas maltophilia	95.51	1.27	GCA_008326785.2	Japan		2015		smaltophilia	202	5	4	143
GCA_001075145.1	ASM107514v1	Stenotrophomonas maltophilia	40324	OK		847.rep2_SMAL							4688639		746	Contig	2015-07-10	JUQS01	12371	12371	746	66.5							Illumina HiSeq	University of Washington	PRJNA267549	SAMN03198056					Stenotrophomonas maltophilia	97.71	1.45	GCA_001075145.1	United States	Human			smaltophilia	246	1	117	158
GCA_001074595.1	ASM107459v1	Stenotrophomonas maltophilia	40324	OK		847.rep1_SMAL							4716447		745	Scaffold	2015-07-10	JUQT01	11382	12715	633	66.5							Illumina HiSeq	University of Washington	PRJNA267549	SAMN03198055					Stenotrophomonas maltophilia	95.37	1.56	GCA_001074595.1	United States	Human			smaltophilia	246	1	117	158
GCA_000287935.1	Sten_malt_Ab55555_V1	Stenotrophomonas maltophilia Ab55555	1183154	OK		Ab55555					Annotation submitted by Broad Institute	2015-03-18	4918930		21	Scaffold	2012-08-15	ALOG01	602979	4125619	6	66							Illumina	Broad Institute	PRJNA164599	SAMN02596924	4539	4464			Stenotrophomonas maltophilia	98.33	0.24	GCA_000287935.1					smaltophilia	5	5	22	9
GCA_000346445.1	ASM34644v1	Stenotrophomonas maltophilia AU12-09	1235458	Failed		AU12-09					Annotation submitted by Griffith University	2013-03-14	4547300		125	Contig	2013-03-14	APIT01	69081	69081	125	66.5							454	Griffith University	PRJNA174752	SAMN02469852	4266	4196			Stenotrophomonas maltophilia	99.13	0.25	GCA_000346445.1	Australia	Human	2012		smaltophilia	-	67	120	205
GCA_000499565.1	Stmalt0377	Stenotrophomonas maltophilia stmalt0377	1347912	OK		stmalt0377							4620840		120	Contig	2013-08-19	CBQT01	63727	63727	120	66.5								IUK	PRJEB3410	SAMEA3138820					Stenotrophomonas maltophilia	97.88	0.35	GCA_000499565.1					smaltophilia	28	4	3	2
GCA_000455625.1	Stmalt0435	Stenotrophomonas maltophilia stmalt0435	1347913	OK		stmalt0435							4710823		219	Contig	2013-08-19	CBQU01	42887	42887	219	66.5								IUK	PRJEB3963	SAMEA2272536					Stenotrophomonas maltophilia	97.97	0.86	GCA_000455625.1					smaltophilia	28	4	3	2
GCA_000877275.1	ASM87727v1	Stenotrophomonas maltophilia WJ66	1427375	OK		WJ66					Annotation submitted by The Institute of Microbiology and Epidemiology,Academy of Military Medical Science	2015-02-18	4657282		258	Scaffold	2015-02-18	AZRF01	33808	143182	75	66.5							Illumina HiSeq	The Institute of Microbiology and Epidemiology,Academy of Military Medical Science	PRJNA229185	SAMN03334939	4454	4390			Stenotrophomonas maltophilia	98.48	0.54	GCA_000877275.1	China	Human	2010		smaltophilia	-	1	104	212
GCA_000355725.1	ASM35572v1	Stenotrophomonas maltophilia RA8	1118157	Inconclusive		RA8					Annotation submitted by Karlsruhe Institue of Technology - Institue of functional Interfaces	2013-04-03	4851447		1363	Contig	2013-04-03	CALM01	5716	5716	1363	65.5								Karlsruhe Institue of Technology - Institue of functional Interfaces	PRJEA77887	SAMEA2272195	4340	3442	830		Stenotrophomonas maltophilia	97.11	2.21	GCA_000355725.1					smaltophilia	-	40	81	~499
GCA_031657875.2	ASM3165787v2	Stenotrophomonas maltophilia	40324	Failed		2023CK-01135					NCBI Prokaryotic Genome Annotation Pipeline (PGAP)	2023-12-12	5094336	1	1	Complete Genome	2023-12-20		5094336	5094336	1	66							Oxford Nanopore GridION; Illumina MiSeq	Utah Public Health Laboratory Infectious Disease submission group	PRJNA812595	SAMN37442940	4712	4588	33		Stenotrophomonas maltophilia	98.11	2.79	GCA_031657875.2					smaltophilia	-	6	~139	~484
GCA_002189545.2	ASM218954v2	Stenotrophomonas maltophilia	40324	Failed		AB550					NCBI Prokaryotic Genome Annotation Pipeline (PGAP)	2018-04-16	4943426	1	1	Complete Genome	2018-04-23		4943426	4943426	1	66.5							PacBio	Curtin University	PRJNA381518	SAMN06678536	4611	4392	125		Stenotrophomonas maltophilia	97.94	1.32	GCA_002189545.2	Australia		2016		smaltophilia	219	2	2	163
GCA_047344945.1	ASM4734494v1	Stenotrophomonas maltophilia	40324	Failed		2					NCBI Prokaryotic Genome Annotation Pipeline (PGAP)	2025-01-27	4929801	1	1	Complete Genome	2025-02-02		4929801	4929801	1	66.5							Illumina HiSeq	University of Chinese Academy of Sciences	PRJNA1214522	SAMN46376182	4558	4412	56		Stenotrophomonas maltophilia	97.23	1.52	GCA_047344945.1	China		2022	pure culture	smaltophilia	210	26	115	157
GCA_918593995.1	ASM91859399v1	Stenotrophomonas maltophilia	40324	Failed					Stenotrophomonas maltophilia 1800		Annotation submitted by Genetique Moleculaire, Genomique, Microbiologie (GMGM), Universite de Strasbourg	2021-11-01	4837108	1	1	Complete Genome	2021-11-01		4837108	4837108	1	66							MiSeq 2x150 and ONT	Genetique Moleculaire, Genomique, Microbiologie (GMGM), Universite de Strasbourg	PRJEB48474	SAMEA10558844	4798	4671	2		Stenotrophomonas maltophilia	98.26	1.19	GCA_918593995.1	Algeria				smaltophilia	-	~173	8	~57
GCA_020641365.2	ASM2064136v2	Stenotrophomonas maltophilia	40324	Failed		ACYCb.10K					NCBI Prokaryotic Genome Annotation Pipeline (PGAP)	2022-09-13	4636985	1	1	Complete Genome	2022-09-19		4636985	4636985	1	66							Illumina MiSeq; Oxford Nanopore MinION	The Independent Schools Foundation Academy	PRJNA759338	SAMN21163380	4277	4146	40		Stenotrophomonas maltophilia	99.22	1.02	GCA_020641365.2	Hong Kong SAR China		2020	water	smaltophilia	-	103	136	330
GCA_020132085.1	ASM2013208v1	Stenotrophomonas maltophilia	40324	Failed		JZL8							4635432	1	1	Complete Genome	2021-09-24		4635432	4635432	1	66.5							PacBio RSII; Illumina HiSeq	South China Agricultural University	PRJNA656644	SAMN15794714					Stenotrophomonas maltophilia	98.47	0.27	GCA_020132085.1	China		2017	cell	smaltophilia	-	~113	~227	264
GCA_009676485.1	ASM967648v1	Stenotrophomonas maltophilia	40324	Failed		PEG-68					NCBI Prokaryotic Genome Annotation Pipeline (PGAP)	2019-05-17	4635025	1	1	Complete Genome	2019-11-20		4635025	4635025	1	66.5							PacBIO + Illumina Miseq	Leibniz-Institut DSMZ-Deutsche Sammlung von Mikroorganismen und Zellkulturen GmbH	PRJNA543082	SAMN11652197	4298	4136	71		Stenotrophomonas maltophilia	99.16	1.12	GCA_009676485.1	Germany		2018	cell culture	smaltophilia	239	93	122	180
GCA_021117215.1	ASM2111721v1	Stenotrophomonas maltophilia	40324	Failed		2013-SM13					NCBI Prokaryotic Genome Annotation Pipeline (PGAP)	2021-12-01	4613698	1	1	Complete Genome	2021-12-08		4613698	4613698	1	67							PacBio	Tianjin Centers for Disease Control and Prevention	PRJNA783655	SAMN23441568	4237	4114	33		Stenotrophomonas maltophilia	98.17	0.7	GCA_021117215.1	China		2013		smaltophilia	496	94	20	229
GCA_021117235.1	ASM2111723v1	Stenotrophomonas maltophilia	40324	Failed		2013-SM12					NCBI Prokaryotic Genome Annotation Pipeline (PGAP)	2021-12-01	4612229	1	1	Complete Genome	2021-12-08		4612229	4612229	1	67							PacBio	Tianjin Centers for Disease Control and Prevention	PRJNA783655	SAMN23441567	4234	4113	31		Stenotrophomonas maltophilia	98.38	0.7	GCA_021117235.1	China		2013		smaltophilia	496	94	20	229
GCA_900636905.1	44982_B01	Stenotrophomonas maltophilia	40324	Failed		NCTC10259					Annotation submitted by SC	2018-12-20	4563878	1	1	Complete Genome	2018-12-20		4563878	4563878	1	67							PacBio	SC	PRJEB6403	SAMEA4537264	4196	4104			Stenotrophomonas maltophilia	99.02	0.74	GCA_900636905.1			1900		smaltophilia	-	93	134	~305
GCA_009676505.1	ASM967650v1	Stenotrophomonas maltophilia	40324	Failed		PEG-390					NCBI Prokaryotic Genome Annotation Pipeline (PGAP)	2019-05-17	4554024	1	1	Complete Genome	2019-11-20		4554024	4554024	1	66.5							PacBIO + Illumina Miseq	Leibniz-Institut DSMZ-Deutsche Sammlung von Mikroorganismen und Zellkulturen GmbH	PRJNA543082	SAMN11652195	4214	4067	67		Stenotrophomonas maltophilia	98.88	0.77	GCA_009676505.1	Germany		2018	cell culture	smaltophilia	-	~175	174	298
GCA_011067225.1	ASM1106722v1	Stenotrophomonas maltophilia	40324	Failed		MER1					NCBI Prokaryotic Genome Annotation Pipeline (PGAP)	2020-02-27	4547296	1	1	Complete Genome	2020-03-08		4547296	4547296	1	66							BGISEQ	Shandong First Medical University	PRJNA608831	SAMN14209924	4149	4031	31		Stenotrophomonas maltophilia	97.32	1.06	GCA_011067225.1					smaltophilia	-	~136	~42	~349
GCA_009676385.1	ASM967638v1	Stenotrophomonas maltophilia	40324	Failed		U5					NCBI Prokaryotic Genome Annotation Pipeline (PGAP)	2019-05-17	4541638	1	1	Complete Genome	2019-11-20		4541638	4541638	1	66.5							PacBIO + Illumina Miseq	Leibniz-Institut DSMZ-Deutsche Sammlung von Mikroorganismen und Zellkulturen GmbH	PRJNA543082	SAMN11652202	4170	4042	41		Stenotrophomonas maltophilia	97.23	1.3	GCA_009676385.1	Germany		2018	cell culture	smaltophilia	-	~134	~55	~287
GCA_001274655.1	ASM127465v1	Stenotrophomonas maltophilia	40324	Failed		ISMMS2					NCBI Prokaryotic Genome Annotation Pipeline (PGAP)	2015-04-23	4509724	1	1	Complete Genome	2015-08-26		4509724	4509724	1	66.5							PacBio	Icahn School of Medicine at Mount Sinai	PRJNA277366	SAMN03389647	4081	3956	37		Stenotrophomonas maltophilia	98.43	0.27	GCA_001274655.1	United States	Human	2013		smaltophilia	-	89	165	~380
GCA_001274675.1	ASM127467v1	Stenotrophomonas maltophilia	40324	Failed		ISMMS2R					NCBI Prokaryotic Genome Annotation Pipeline (PGAP)	2015-04-23	4509724	1	1	Complete Genome	2015-08-26		4509724	4509724	1	66.5							PacBio	Icahn School of Medicine at Mount Sinai	PRJNA277366	SAMN03389649	4081	3956	37		Stenotrophomonas maltophilia	98.43	0.27	GCA_001274675.1	United States	Human	2013		smaltophilia	-	89	165	~380
GCA_025200825.1	ASM2520082v1	Stenotrophomonas maltophilia	40324	Failed		HW002Y					NCBI Prokaryotic Genome Annotation Pipeline (PGAP)	2022-09-08	4508936	1	1	Complete Genome	2022-09-14		4508936	4508936	1	66.5							Oxford Nanopore MinION	Universiti Malaysia Pahang	PRJNA847001	SAMN28910278	4142	3996	55		Stenotrophomonas maltophilia	97.43	0.3	GCA_025200825.1	Malaysia		2022	Cell culture	smaltophilia	-	89	~8	~514
GCA_009676545.1	ASM967654v1	Stenotrophomonas maltophilia	40324	Failed		PEG-305					NCBI Prokaryotic Genome Annotation Pipeline (PGAP)	2019-05-17	4495508	1	1	Complete Genome	2019-11-20		4495508	4495508	1	67							PacBIO + Illumina Miseq	Leibniz-Institut DSMZ-Deutsche Sammlung von Mikroorganismen und Zellkulturen GmbH	PRJNA543082	SAMN11652194	4110	3964	56		Stenotrophomonas maltophilia	98.67	1.22	GCA_009676545.1	Germany		2018	cell culture	smaltophilia	223	94	101	147
GCA_019048905.1	ASM1904890v1	Stenotrophomonas maltophilia	40324	Failed		Col1							4458565	1	1	Complete Genome	2021-06-28		4458565	4458565	1	66.5							PacBio RSII	Chung-Ang University	PRJNA739838	SAMN19803883					Stenotrophomonas maltophilia	98.43	0.52	GCA_019048905.1	South Korea		2018		smaltophilia	-	~28	~68	~290
GCA_009857175.1	ASM985717v1	Stenotrophomonas maltophilia	40324	Failed		CPBW01					NCBI Prokaryotic Genome Annotation Pipeline (PGAP)	2020-01-06	4444327	1	1	Complete Genome	2020-01-12		4444327	4444327	1	66.5							Oxford Nanopore	Nanjing Agricultural University	PRJNA596917	SAMN13642261	4028	3906	32		Stenotrophomonas maltophilia	98.6	0.93	GCA_009857175.1	China		2019	metagenomic assembly	smaltophilia	-	~128	140	~340
GCA_020641425.2	ASM2064142v2	Stenotrophomonas maltophilia	40324	Failed		ACYCb.6H					NCBI Prokaryotic Genome Annotation Pipeline (PGAP)	2022-09-06	4417619	1	1	Complete Genome	2022-09-19		4417619	4417619	1	66.5							Illumina MiSeq; Oxford Nanopore MinION	The Independent Schools Foundation Academy	PRJNA759338	SAMN21163377	4055	3944	21		Stenotrophomonas maltophilia	99.29	0.82	GCA_020641425.2	Hong Kong SAR China		2020	water	smaltophilia	-	~175	180	~215
GCA_020641095.2	ASM2064109v2	Stenotrophomonas maltophilia	40324	Failed		ACYCc.3B					NCBI Prokaryotic Genome Annotation Pipeline (PGAP)	2022-09-13	4416465	1	1	Complete Genome	2022-09-19		4416465	4416465	1	67							Illumina MiSeq; Oxford Nanopore MinION	The Independent Schools Foundation Academy	PRJNA759338	SAMN21163375	4089	3977	21		Stenotrophomonas maltophilia	98.11	0.16	GCA_020641095.2	Hong Kong SAR China		2020	water	smaltophilia	-	93	~2	10?
GCA_020641415.2	ASM2064141v2	Stenotrophomonas maltophilia	40324	Failed		ACYCb.1K					NCBI Prokaryotic Genome Annotation Pipeline (PGAP)	2022-09-12	4410708	1	1	Complete Genome	2022-09-19		4410708	4410708	1	66.5							Illumina MiSeq; Oxford Nanopore MinION	The Independent Schools Foundation Academy	PRJNA759338	SAMN21163373	4046	3927	27		Stenotrophomonas maltophilia	99.47	0.63	GCA_020641415.2	Hong Kong SAR China		2020	water	smaltophilia	-	103	136	~159
GCA_021378335.1	ASM2137833v1	Stenotrophomonas maltophilia	40324	Failed		ZT1					NCBI Prokaryotic Genome Annotation Pipeline (PGAP)	2021-03-15	4391471	1	1	Complete Genome	2022-01-06		4391471	4391471	1	66.5							PacBio RS and illumina Hiseq	shandong University	PRJNA713928	SAMN18275197	4010	3879	50		Stenotrophomonas maltophilia	99.05	0.73	GCA_021378335.1	China	Human	2019		smaltophilia	-	~13	180	354
GCA_052906185.1	ASM5290618v1	Stenotrophomonas maltophilia	40324	Failed		UABC_CPA35					NCBI Prokaryotic Genome Annotation Pipeline (PGAP)	2025-09-22	4321201	1	1	Complete Genome	2025-09-28	JBRDGF01	4321201	4321201	1	66.5							Illumina NovaSeq	Autonomous University of Baja California	PRJNA1331482	SAMN51604113	3944	3739	117		Stenotrophomonas maltophilia	95.83	0.25	GCA_052906185.1	Mexico	Human	2024		smaltophilia	-	81	89	~97
GCA_000284595.1	ASM28459v1	Stenotrophomonas maltophilia D457	1163399	Failed		D457					Annotation submitted by University of Valencia	2015-03-01	4769156	1	1	Complete Genome	2012-04-11		4769156	4769156	1	67								University of Valencia	PRJEA89665	SAMEA2272378	4239	4101	30		Stenotrophomonas maltophilia	98.38	0.35	GCA_000284595.1	Spain				smaltophilia	-	2	122	~489
GCA_014236025.1	ASM1423602v1	Stenotrophomonas maltophilia	40324	Failed		UHH_PC240					Annotation submitted by Uni Hamburg	2020-08-18	4854229	1	71	Chromosome	2020-08-18		147780	4854229	1	66.5							Illumina Next Seq	Uni Hamburg	PRJNA647802	SAMN15577961	4535	4459			Stenotrophomonas maltophilia	98.67	0.3	GCA_014236025.1	Germany	Human	2012		smaltophilia	77	2	66	76
GCA_014236045.1	ASM1423604v1	Stenotrophomonas maltophilia	40324	Failed		UHH_PC239					Annotation submitted by Uni Hamburg	2020-08-18	4855254	1	55	Chromosome	2020-08-18		145914	4855254	1	66.5							Illumina Next Seq	Uni Hamburg	PRJNA647802	SAMN15577960	4535	4459			Stenotrophomonas maltophilia	98.63	0.3	GCA_014236045.1	Germany	Human	2012		smaltophilia	77	2	66	76
GCA_031174665.1	ASM3117466v1	Stenotrophomonas maltophilia	40324	Inconclusive		BF-25-0308-St					NCBI Prokaryotic Genome Annotation Pipeline (PGAP)	2023-08-28	4644246	1	354	Chromosome	2023-09-03		17503	4644246	1	66.5							Illumina NextSeq	Institut national de la recherche scientifique	PRJNA1009139	SAMN37147758	3258	3172	25					GCA_031174665.1	Canada		2020		smaltophilia	-	16	~237	-
GCA_001651505.1	ISMMS7v1	Stenotrophomonas maltophilia	40324	Failed		ISMMS7					NCBI Prokaryotic Genome Annotation Pipeline (PGAP)	2015-03-11	4702773		2	Contig	2015-08-26	JZTX01	4685044	4685044	2	67							PacBio	Icahn School of Medicine at Mount Sinai	PRJNA277366	SAMN03389654	4281	4088	93		Stenotrophomonas maltophilia	96.68	1.72	GCA_001651505.1	United States	Human	2013		smaltophilia	24	9	21	28
GCA_040775585.1	ASM4077558v1	Stenotrophomonas maltophilia	40324	OK					bc1012_bin9				4524697		2	Contig	2024-07-18	JAYGJL01	4505400	4505400	2	66.5							PacBio RSII	School of Agricultural and Veterinary Sciences, Sao Paulo State University (Unesp)	PRJNA933557	SAMN39141614								GCA_040775585.1	Brazil		2018	metagenomic assembly	smaltophilia	-	3	104	12
GCA_015998335.2	ASM1599833v2	Stenotrophomonas maltophilia	40324	OK		STEN00061					NCBI Prokaryotic Genome Annotation Pipeline (PGAP)	2025-09-30	4768750		3	Contig	2025-10-05	JADULA02	3347725	3347725	3	66.5							Oxford Nanopore MinION; Illumina NextSeq	University of Pittsburgh	PRJNA475751	SAMN10437223	4424	4294	43					GCA_015998335.2	United States	Human	2017		smaltophilia	131	5	83	104
GCA_015998545.2	ASM1599854v2	Stenotrophomonas maltophilia	40324	OK		STEN00051					NCBI Prokaryotic Genome Annotation Pipeline (PGAP)	2025-10-22	4773645		2	Contig	2025-10-27	JADUOW02	3295706	3295706	2	66.5							Oxford Nanopore MinION; Illumina NextSeq	University of Pittsburgh	PRJNA475751	SAMN10437213	4433	4304	42					GCA_015998545.2	United States	Human	2017		smaltophilia	131	5	83	104
GCA_022630795.1	ASM2263079v1	Stenotrophomonas maltophilia	40324	Failed		NMG-F-9					NCBI Prokaryotic Genome Annotation Pipeline (PGAP)	2022-03-14	4541996		15	Contig	2022-03-19	JALBDM01	3289768	3289768	15	66.5							Illumina HiSeq	Department of Laboratory Medicine	PRJNA814396	SAMN26589459	4182	4081	21		Stenotrophomonas maltophilia	96.62	0.4	GCA_022630795.1	China	Animal	2016	pure culture	smaltophilia	-	128	~226	~318
GCA_002799225.1	ASM279922v1	Stenotrophomonas maltophilia	40324	Failed		E759					NCBI Prokaryotic Genome Annotation Pipeline (PGAP)	2017-04-27	4540892		3	Contig	2017-11-29	NERG01	2470865	2470865	3	66.5							Illumina GaxII	Spanish National Centre for Biotechnology	PRJNA380601	SAMN06644893	4193	4083	38		Stenotrophomonas maltophilia	98.97	0.9	GCA_002799225.1	Spain	Human	1993		smaltophilia	-	~173	~227	~340
GCA_039596195.1	ASM3959619v1	Stenotrophomonas maltophilia	40324	Inconclusive					SMAGNO13				4191505		4	Contig	2024-05-09	JBCNKC01	2131122	2131122	4	67							Illumina	Guangxi University	PRJNA1096928	SAMN41035740								GCA_039596195.1	China		2023	metagenomic assembly	smaltophilia	-	14	~109	~473
GCA_002799025.1	ASM279902v1	Stenotrophomonas maltophilia	40324	Failed		PS5					NCBI Prokaryotic Genome Annotation Pipeline (PGAP)	2017-04-27	4594709		4	Contig	2017-11-29	NEQU01	2027754	2027754	4	66.5							Illumina GaxII	Spanish National Centre for Biotechnology	PRJNA380601	SAMN06644956	4189	4076	40		Stenotrophomonas maltophilia	97.17	1.15	GCA_002799025.1	Germany		1996		smaltophilia	-	~133	~160	~97
GCA_002798965.1	ASM279896v1	Stenotrophomonas maltophilia	40324	Failed		EP5					NCBI Prokaryotic Genome Annotation Pipeline (PGAP)	2017-04-27	4594415		4	Contig	2017-11-29	NEQR01	2027691	2027691	4	66.5							Illumina GaxII	Spanish National Centre for Biotechnology	PRJNA380601	SAMN06645018	4189	4075	41		Stenotrophomonas maltophilia	97.17	1.15	GCA_002798965.1	Germany		1995		smaltophilia	-	~133	~160	~97
GCA_002799235.1	ASM279923v1	Stenotrophomonas maltophilia	40324	Failed		E729					NCBI Prokaryotic Genome Annotation Pipeline (PGAP)	2017-04-27	4999783		9	Contig	2017-11-29	NERH01	1397269	1397269	9	66.5							Illumina GaxII	Spanish National Centre for Biotechnology	PRJNA380601	SAMN06644891	4684	4540	69		Stenotrophomonas maltophilia	98.48	1.17	GCA_002799235.1	Spain	Human	1993		smaltophilia	94	71	74	90
GCA_002798995.1	ASM279899v1	Stenotrophomonas maltophilia	40324	Failed		EP20					NCBI Prokaryotic Genome Annotation Pipeline (PGAP)	2017-04-27	4618818		12	Contig	2017-11-29	NEQS01	1252178	1252178	12	66							Illumina GaxII	Spanish National Centre for Biotechnology	PRJNA380601	SAMN06645002	4201	4087	38		Stenotrophomonas maltophilia	97.29	2.99	GCA_002798995.1	Germany		1998		smaltophilia	-	~183	~224	~412
GCA_032056485.1	ASM3205648v1	Stenotrophomonas maltophilia	40324	Inconclusive					CTOTU48756				4181690		11	Scaffold	2023-09-27	DAMBCJ01	1015025	1015025	6	66.5							Illumina	NFDI4Microbiota	PRJNA850115	SAMN29161375								GCA_032056485.1	United States		2013	metagenomic assembly	smaltophilia	-	~102	~113	46?
GCA_019969825.1	ASM1996982v1	Stenotrophomonas maltophilia	40324	Failed		ESA45A							4527427		27	Contig	2021-09-14	JAHXYS01	998073	998073	27	66							Illumina MiSeq	Wayne State University	PRJNA749625	SAMN20394475					Stenotrophomonas maltophilia	97.58	1.7	GCA_019969825.1	United States			bacterial colony	smaltophilia	-	~51	~42	~66
GCA_021554175.1	ASM2155417v1	Stenotrophomonas maltophilia	40324	Failed		SM-7					NCBI Prokaryotic Genome Annotation Pipeline (PGAP)	2020-01-14	4575607		12	Contig	2022-01-21	JAAAEZ01	948105	948105	12	66.5							Illumina MiSeq	the First Affiliated Hospital of Anhui Medical University	PRJNA600560	SAMN13826448	4165	4053	35		Stenotrophomonas maltophilia	96.39	0.78	GCA_021554175.1	China	Human	2017	cell culture	smaltophilia	-	~173	~227	~350
GCA_021554455.1	ASM2155445v1	Stenotrophomonas maltophilia	40324	Failed		SM-26					NCBI Prokaryotic Genome Annotation Pipeline (PGAP)	2020-01-14	4829011		20	Contig	2022-01-21	JAAAFN01	930586	930586	20	66.5							Illumina MiSeq	the First Affiliated Hospital of Anhui Medical University	PRJNA600726	SAMN13830186	4475	4323	64		Stenotrophomonas maltophilia	96.13	0.77	GCA_021554455.1	China	Human	2017	cell culture	smaltophilia	300	2	66	223
GCA_032083085.1	ASM3208308v1	Stenotrophomonas maltophilia	40324	Inconclusive					CTOTU50676				4288392		8	Scaffold	2023-09-27	DAMDOT01	811526	811526	7	66.5							Illumina	NFDI4Microbiota	PRJNA850115	SAMN29163895								GCA_032083085.1	United States		2014	metagenomic assembly	smaltophilia	-	~102	~113	~201
GCA_014581865.1	ASM1458186v1	Stenotrophomonas maltophilia	40324	Failed		FS38							4302212		6	Contig	2020-09-15	JACLBL01	810981	810981	6	66.5							Illumina HiSeq	South China Agricultural University	PRJNA629441	SAMN14775809					Stenotrophomonas maltophilia	95.22	0.44	GCA_014581865.1	China	Animal	2017	Bacterial genome	smaltophilia	-	143	-	319
GCA_009912235.1	ASM991223v1	Stenotrophomonas maltophilia	40324	Inconclusive					cluster_DBSCAN_round3_0		Annotation submitted by University of Wisconsin, Madison	2020-01-22	4006103		8	Contig	2020-01-22	WNDS01	806143	806143	8	68							Illumina	University of Wisconsin, Madison	PRJNA531449	SAMN12995587	3984	3911						GCA_009912235.1	Brazil		2015	metagenomic assembly	-	-	-	-	-
GCA_001275075.1	ISMMS5v1	Stenotrophomonas maltophilia	40324	Failed		ISMMS5					NCBI Prokaryotic Genome Annotation Pipeline (PGAP)	2015-03-06	4784825		18	Contig	2015-08-26	JZIV01	799485	799485	18	66.5							PacBio	Icahn School of Medicine at Mount Sinai	PRJNA277366	SAMN03389652	4361	4171	101		Stenotrophomonas maltophilia	98.02	2.04	GCA_001275075.1	United States	Human	2013		smaltophilia	219	2	2	163
GCA_013184035.1	ASM1318403v1	Stenotrophomonas maltophilia	40324	Failed		G1W4							4601319		60	Scaffold	2020-05-28	JABDRU01	781722	781722	59	66.5							Illumina HiSeq	South China Agricultural University	PRJNA629441	SAMN14775808					Stenotrophomonas maltophilia	96.47	0.34	GCA_013184035.1	China		2017	Bacterial genome	smaltophilia	383	144	151	322
GCA_013184055.1	ASM1318405v1	Stenotrophomonas maltophilia	40324	Failed		G1W2							4596733		46	Scaffold	2020-05-28	JABDRV01	781722	781722	45	66.5							Illumina HiSeq	South China Agricultural University	PRJNA629441	SAMN14775807					Stenotrophomonas maltophilia	96.42	0.28	GCA_013184055.1	China		2017	Bacterial genome	smaltophilia	383	144	151	322
GCA_040104265.1	ASM4010426v1	Stenotrophomonas maltophilia	40324	Failed		CRA-10					Annotation submitted by Centro de Investigacion en Alimentacion y Desarrollo	2024-06-07	4441905		21	Scaffold	2024-06-07	JBDXTH01	780385	4428965	8	66.5							Illumina MiSeq	Centro de Investigacion en Alimentacion y Desarrollo	PRJNA1117074	SAMN41559647	4099	3990	15		Stenotrophomonas maltophilia	98.99	0.25	GCA_040104265.1	Mexico		2021		smaltophilia	-	13	~172	~329
GCA_006716455.1	ASM671645v1	Stenotrophomonas maltophilia	40324	Failed		1190					Annotation submitted by DOE Joint Genome Institute	2019-07-08	4436036		10	Scaffold	2019-07-08	VFPC01	768823	1400552	7	67							Illumina HiSeq	DOE Joint Genome Institute	PRJNA538304	SAMN11512362	4143	4008	22		Stenotrophomonas maltophilia	99.09	0.21	GCA_006716455.1					smaltophilia	-	2	134	~328
GCA_015997385.1	ASM1599738v1	Stenotrophomonas maltophilia	40324	Failed		STEN00152					NCBI Prokaryotic Genome Annotation Pipeline (PGAP)	2020-12-07	4662818		17	Contig	2020-12-12	JADUKM01	752251	752251	17	66.5							Illumina NextSeq	University of Pittsburgh	PRJNA475751	SAMN11285292	4343	4203	66					GCA_015997385.1	United States	Human	2018		smaltophilia	224	93	100	93
GCA_013184065.1	ASM1318406v1	Stenotrophomonas maltophilia	40324	Failed		FS40-1							4335129		44	Contig	2020-05-28	JABDRT01	739675	739675	44	66.5							Illumina HiSeq	South China Agricultural University	PRJNA629441	SAMN14775810					Stenotrophomonas maltophilia	97.19	0.49	GCA_013184065.1	China	Animal	2017	Bacterial genome	smaltophilia	379	143	168	319
GCA_032090935.1	ASM3209093v1	Stenotrophomonas maltophilia	40324	Inconclusive					CTOTU50358				4345632		10	Scaffold	2023-09-27	DAMDDF01	685441	849921	7	66.5							Illumina	NFDI4Microbiota	PRJNA850115	SAMN29163595								GCA_032090935.1	United States		2013	metagenomic assembly	smaltophilia	-	~102	~113	~201
GCA_029771065.1	PDT001354561.1	Stenotrophomonas maltophilia	40324	OK		OTH-20-VL-WA-MO-0002					NCBI Prokaryotic Genome Annotation Pipeline (PGAP)	2022-07-08	4793013		27	Contig	2023-04-17	ABLOMX01	669660	669660	27	66.5							ILLUMINA	Vet-LIRN-CVM-FDA	PRJNA325243	SAMN17180230	4406	4294	34					GCA_029771065.1	United States		2020		smaltophilia	202	5	4	143
GCA_021554075.1	ASM2155407v1	Stenotrophomonas maltophilia	40324	Failed		SM-5					NCBI Prokaryotic Genome Annotation Pipeline (PGAP)	2020-01-14	4604394		9	Contig	2022-01-21	JAAAEX01	662016	662016	9	66.5							Illumina MiSeq	the First Affiliated Hospital of Anhui Medical University	PRJNA600548	SAMN13826194	4200	4092	31		Stenotrophomonas maltophilia	96.29	0.66	GCA_021554075.1	China	Human	2017	cell culture	smaltophilia	-	150	180	~124
GCA_964291725.1	UMR5557_SMG44B	Stenotrophomonas maltophilia	40324	Failed					G4-4B		Annotation submitted by UMR5557	2024-10-24	4296947		21	Contig	2024-10-25	CAXYTE01	637381	637381	21	66.5							BIOFIDAL	UMR5557	PRJEB67740	SAMEA116144573	4152	4051	8		Stenotrophomonas maltophilia	99.01	0.62	GCA_964291725.1	Burkina Faso		2015		smaltophilia	-	5	171	~445
GCA_015998675.2	ASM1599867v2	Stenotrophomonas maltophilia	40324	OK		STEN00043					NCBI Prokaryotic Genome Annotation Pipeline (PGAP)	2025-10-22	4896318	1	11	Contig	2025-10-27	JADUPD02	635999	635999	11	66.5							Oxford Nanopore MinION; Illumina NextSeq	University of Pittsburgh	PRJNA475751	SAMN10437205	4520	4368	60					GCA_015998675.2	United States	Human	2017		smaltophilia	162	1	1	4
GCA_015997285.1	ASM1599728v1	Stenotrophomonas maltophilia	40324	Failed		STEN00159					NCBI Prokaryotic Genome Annotation Pipeline (PGAP)	2020-12-07	4727299		25	Contig	2020-12-12	JADUKJ01	580857	580857	25	66.5							Illumina NextSeq	University of Pittsburgh	PRJNA475751	SAMN11285294	4392	4271	48					GCA_015997285.1	United States	Human	2018		smaltophilia	239	93	122	180
GCA_022630895.1	ASM2263089v1	Stenotrophomonas maltophilia	40324	Failed		NMG-F-23					NCBI Prokaryotic Genome Annotation Pipeline (PGAP)	2022-03-14	4479821		31	Contig	2022-03-19	JALBDR01	558059	558059	31	66.5							Illumina HiSeq	Department of Laboratory Medicine	PRJNA814396	SAMN26589464	4089	3980	21		Stenotrophomonas maltophilia	96.76	0.52	GCA_022630895.1	China	Animal	2016	pure culture	smaltophilia	-	116	8	~438
GCA_002365065.1	ASM236506v1	Stenotrophomonas maltophilia	40324	Inconclusive					UBA3145				4010717		12	Scaffold	2017-09-26	DEYZ01	546194	1280681	5	67							Illumina	University of Queensland	PRJNA348753	SAMN06455957								GCA_002365065.1	United States			metagenomic assembly	smaltophilia	-	~53	~6	176?
GCA_031978045.1	ASM3197804v1	Stenotrophomonas maltophilia	40324	Inconclusive					CTOTU46996				4081189		14	Scaffold	2023-09-26	DALZCF01	544481	594986	8	66.5							Illumina	NFDI4Microbiota	PRJNA850115	SAMN29159047								GCA_031978045.1	United States		2013	metagenomic assembly	smaltophilia	-	~55	~131	~201
GCA_900113425.1	IMG-taxon 2623620580 annotated assembly	Stenotrophomonas maltophilia	40324	Inconclusive		IAM 12423					Annotation submitted by DOE - JOINT GENOME INSTITUTE	2016-11-02	4144460		15	Scaffold	2016-11-02	FOZF01	540650	2173932	9	67							Illumina HiSeq 2500,Illumina HiSeq 2500-1TB	DOE - JOINT GENOME INSTITUTE	PRJEB17324	SAMN04487782	3774	3657	27					GCA_900113425.1					smaltophilia	-	~15	~91	~32
GCA_002387865.1	ASM238786v1	Stenotrophomonas maltophilia	40324	Failed					UBA4552				4056197		25	Scaffold	2017-09-28	DGLE01	527044	527044	14	66.5							Illumina	University of Queensland	PRJNA348753	SAMN06453786								GCA_002387865.1	United States			metagenomic assembly	-	-	-	-	-
GCA_029771445.1	PDT001354533.1	Stenotrophomonas maltophilia	40324	Inconclusive		SM59PII					NCBI Prokaryotic Genome Annotation Pipeline (PGAP)	2022-07-08	4826020		55	Contig	2023-04-17	DAOKHU01	513960	513960	55	67							ILLUMINA	National Center for Biotechnology Information	PRJNA514245	SAMN15599300	4457	4348	35					GCA_029771445.1	United States	Human			smaltophilia	-	~70	~200	~492
GCA_036527275.1	ASM3652727v1	Stenotrophomonas maltophilia	40324	OK					IITD-KLINJ-A08		NCBI Prokaryotic Genome Annotation Pipeline (PGAP)	2023-01-03	4951869		36	Scaffold	2024-02-09	JAQBSI01	509460	4829993	17	66.5							Oxford Nanopore MinION	Indian Institute of Technology	PRJNA904512	SAMN31844013	4591	3816	688					GCA_036527275.1	India		2021	metagenomic assembly	smaltophilia	-	3	~35	~451
GCA_029771625.1	PDT001354513.1	Stenotrophomonas maltophilia	40324	OK		SM16LS					NCBI Prokaryotic Genome Annotation Pipeline (PGAP)	2022-07-07	4765367		41	Contig	2023-04-17	DAOKIE01	491929	491929	41	66.5							ILLUMINA	National Center for Biotechnology Information	PRJNA514245	SAMN15599256	4460	4333	50					GCA_029771625.1	United States	Human			smaltophilia	208	4	76	155
GCA_029748685.1	PDT001589537.1	Stenotrophomonas maltophilia	40324	Inconclusive		mfec-10					NCBI Prokaryotic Genome Annotation Pipeline (PGAP)	2023-01-24	4368536		28	Contig	2023-04-14	DAOKCN01	486371	486371	28	67							ILLUMINA	National Center for Biotechnology Information	PRJNA514245	SAMN12335617	3914	3832	13					GCA_029748685.1	United States			cell culture	-	-	-	-	-
GCA_042947685.1	PDT002123276.1	Stenotrophomonas maltophilia	40324	Inconclusive		HN367					NCBI Prokaryotic Genome Annotation Pipeline (PGAP)	2024-10-10	5127331		40	Contig	2024-10-10	DAXUCQ01	485390	485390	40	66.5							ILLUMINA	National Center for Biotechnology Information	PRJNA514245	SAMD00749910	4707	4593	35					GCA_042947685.1	Japan	Human	2022		smaltophilia	-	19	5	8
GCA_039594715.1	ASM3959471v1	Stenotrophomonas maltophilia	40324	Inconclusive					SMAGNO85				4339865		32	Contig	2024-05-09	JBCNMW01	471798	471798	32	66.5							Illumina	Guangxi University	PRJNA1096928	SAMN41035812								GCA_039594715.1	China		2023	metagenomic assembly	smaltophilia	-	-	5	516?
GCA_043299965.1	PDT002265688.1	Stenotrophomonas maltophilia	40324	OK		CRGN1					NCBI Prokaryotic Genome Annotation Pipeline (PGAP)	2024-10-16	4548771		30	Contig	2024-10-17	DAYQRK01	471066	471066	30	66.5							ILLUMINA	National Center for Biotechnology Information	PRJNA514245	SAMD00797339	4188	4081	28					GCA_043299965.1	Myanmar (Burma)	Human	2020		smaltophilia	-	4	94	122
GCA_029750285.1	PDT001474417.1	Stenotrophomonas maltophilia	40324	Inconclusive					T501_20210728_Drain-3		NCBI Prokaryotic Genome Annotation Pipeline (PGAP)	2022-11-03	4661790		38	Contig	2023-04-14	DAOKEF01	461087	461087	38	66.5							ILLUMINA	National Center for Biotechnology Information	PRJNA514245	SAMN30953977	4285	4169	41					GCA_029750285.1	United States		2021		smaltophilia	34	30	10	10
GCA_022630595.1	ASM2263059v1	Stenotrophomonas maltophilia	40324	Failed		JL-F-16					NCBI Prokaryotic Genome Annotation Pipeline (PGAP)	2022-03-14	4518745		36	Contig	2022-03-19	JALBDE01	460437	460437	36	67							Illumina HiSeq	Department of Laboratory Medicine	PRJNA814396	SAMN26589451	4185	4081	25		Stenotrophomonas maltophilia	95.57	0.47	GCA_022630595.1	China	Animal	2016	pure culture	smaltophilia	-	93	~221	~362
GCA_002438265.1	ASM243826v1	Stenotrophomonas maltophilia	40324	Inconclusive					UBA6302				3912945		28	Scaffold	2017-10-04	DJTS01	451307	509129	12	66.5							Illumina	University of Queensland	PRJNA348753	SAMN06453922								GCA_002438265.1	United States			metagenomic assembly	smaltophilia	-	~102	~113	-
GCA_034156925.1	PDT002017001.1	Stenotrophomonas maltophilia	40324	OK		STEN00531					NCBI Prokaryotic Genome Annotation Pipeline (PGAP)	2023-12-06	4797799		37	Contig	2023-12-06	DASAMA01	431606	431606	37	66.5							ILLUMINA	National Center for Biotechnology Information	PRJNA514245	SAMN38448929	4469	4348	42					GCA_034156925.1	United States	Human	2022		smaltophilia	-	5,5	1	~437
GCA_029771285.1	PDT001354544.1	Stenotrophomonas maltophilia	40324	Failed		SM52JS					NCBI Prokaryotic Genome Annotation Pipeline (PGAP)	2022-07-08	4670289		49	Contig	2023-04-17	DAOKHO01	424400	424400	49	67							ILLUMINA	National Center for Biotechnology Information	PRJNA514245	SAMN15599293	4318	4190	51					GCA_029771285.1	United States	Human			smaltophilia	319	13	90	249
GCA_006385505.1	ASM638550v1	Stenotrophomonas maltophilia	40324	Failed		PF-8					NCBI Prokaryotic Genome Annotation Pipeline (PGAP)	2019-06-17	4520531		28	Contig	2019-06-22	VFLZ01	405440	405440	28	66.5							Illumina HiSeq	Pittsburg State University	PRJNA543860	SAMN11870796	4185	4053	57		Stenotrophomonas maltophilia	97.54	1.11	GCA_006385505.1	United States		2017	Single Colony	smaltophilia	-	~134	55	~172
GCA_034148105.1	PDT002016667.1	Stenotrophomonas maltophilia	40324	OK		STEN00551					NCBI Prokaryotic Genome Annotation Pipeline (PGAP)	2023-12-06	4778642		35	Contig	2023-12-06	DASADO01	405121	405121	35	66.5							ILLUMINA	National Center for Biotechnology Information	PRJNA514245	SAMN38448949	4424	4308	36					GCA_034148105.1	United States	Human	2022		smaltophilia	-	~21	4	~495
GCA_043299945.1	PDT002265690.1	Stenotrophomonas maltophilia	40324	Failed		CRGN15					NCBI Prokaryotic Genome Annotation Pipeline (PGAP)	2024-10-16	4533254		35	Contig	2024-10-17	DAYQRI01	405046	405046	35	67							ILLUMINA	National Center for Biotechnology Information	PRJNA514245	SAMD00797341	4129	4025	29					GCA_043299945.1	Myanmar (Burma)	Human	2020		smaltophilia	-	~48	58	~495
GCA_002476435.1	ASM247643v1	Stenotrophomonas maltophilia	40324	Inconclusive					UBA7608				3468092		12	Scaffold	2017-10-06	DLJU01	403952	1765650	6	66.5							Illumina	University of Queensland	PRJNA348753	SAMN06451961								GCA_002476435.1	United States			metagenomic assembly	-	-	-	-	-
GCA_015997755.1	ASM1599775v1	Stenotrophomonas maltophilia	40324	Failed		STEN00096					NCBI Prokaryotic Genome Annotation Pipeline (PGAP)	2020-12-07	4269371		27	Contig	2020-12-12	JADUKZ01	401152	401152	27	66.5							Illumina NextSeq	University of Pittsburgh	PRJNA475751	SAMN11285277	3914	3810	33					GCA_015997755.1	United States	Human	2018		smaltophilia	356	13	69	265
GCA_029771805.1	PDT001354496.1	Stenotrophomonas maltophilia	40324	Inconclusive		SM34KA					NCBI Prokaryotic Genome Annotation Pipeline (PGAP)	2022-07-08	4268096		49	Contig	2023-04-17	DAOKIN01	392957	392957	49	67							ILLUMINA	National Center for Biotechnology Information	PRJNA514245	SAMN15599274	3910	3801	29					GCA_029771805.1	United States	Human			smaltophilia	-	14	32	~404
GCA_039595775.1	ASM3959577v1	Stenotrophomonas maltophilia	40324	Inconclusive					SMAGNO36				4311801		18	Contig	2024-05-09	JBCNKZ01	385403	385403	18	65.5							Illumina	Guangxi University	PRJNA1096928	SAMN41035763								GCA_039595775.1	China		2023	metagenomic assembly	-	-	-	-	-
GCA_034148175.1	PDT002016672.1	Stenotrophomonas maltophilia	40324	Inconclusive		STEN00546					NCBI Prokaryotic Genome Annotation Pipeline (PGAP)	2023-12-06	4497834		42	Contig	2023-12-06	DASADN01	381876	381876	42	66.5							ILLUMINA	National Center for Biotechnology Information	PRJNA514245	SAMN38448944	4169	4049	40					GCA_034148175.1	United States	Human	2022		smaltophilia	215	14	108	152
GCA_021554095.1	ASM2155409v1	Stenotrophomonas maltophilia	40324	Failed		SM-2					NCBI Prokaryotic Genome Annotation Pipeline (PGAP)	2020-01-14	4637774		22	Contig	2022-01-21	JAAALZ01	381607	381607	22	67							Illumina MiniSeq	the First Affiliated Hospital of Anhui Medical University	PRJNA600109	SAMN13781871	4269	4140	50		Stenotrophomonas maltophilia	95.66	0.61	GCA_021554095.1	China	Human	2017	cell culture	smaltophilia	233	94	20	170
GCA_021554115.1	ASM2155411v1	Stenotrophomonas maltophilia	40324	Failed		SM-1					NCBI Prokaryotic Genome Annotation Pipeline (PGAP)	2020-01-14	4637291		22	Contig	2022-01-21	JAAALY01	381607	381607	22	67							Illumina MiSeq	the First Affiliated Hospital of Anhui Medical University	PRJNA600082	SAMN13781462	4267	4137	51		Stenotrophomonas maltophilia	95.66	0.61	GCA_021554115.1	China	Human	2017	mixed culture	smaltophilia	233	94	20	170
GCA_022630695.1	ASM2263069v1	Stenotrophomonas maltophilia	40324	Failed		JL-F-48-2					NCBI Prokaryotic Genome Annotation Pipeline (PGAP)	2022-03-14	4773504		749	Contig	2022-03-19	JALBDI01	380123	380123	749	66							Illumina HiSeq	Department of Laboratory Medicine	PRJNA814396	SAMN26589455	4799	4661	25		Stenotrophomonas maltophilia	96.96	2.44	GCA_022630695.1	China	Animal	2016	pure culture	smaltophilia	-	89	190?	376
GCA_014581825.1	ASM1458182v1	Stenotrophomonas maltophilia	40324	Failed		HZ34							4413927		52	Scaffold	2020-09-15	JACLBK01	373162	373162	46	66.5							Illumina HiSeq	South China Agricultural University	PRJNA629441	SAMN14775811					Stenotrophomonas maltophilia	97.24	0.44	GCA_014581825.1	China	Animal	2017	Bacterial genome	smaltophilia	390	81	170	325
GCA_049384565.1	ASM4938456v1	Stenotrophomonas maltophilia	40324	Failed		CASM70							4284724		50	Contig	2025-04-08	JBMRGA01	365020	365020	50	67							Illumina MiSeq	Lebanese American university	PRJNA1017353	SAMN39200968					Stenotrophomonas maltophilia	98.91	0.23	GCA_049384565.1	Lebanon	Human	2022	Whole organism	smaltophilia	-	~13	~124	~157
GCA_032000625.1	ASM3200062v1	Stenotrophomonas maltophilia	40324	Inconclusive					CTOTU48243				4565862		30	Scaffold	2023-09-26	DAMAKW01	362712	420705	18	66							Illumina	NFDI4Microbiota	PRJNA850115	SAMN29160918								GCA_032000625.1	United States		2013	metagenomic assembly	smaltophilia	-	50	~50	~420
GCA_022630975.1	ASM2263097v1	Stenotrophomonas maltophilia	40324	Failed		NMG-F-46					NCBI Prokaryotic Genome Annotation Pipeline (PGAP)	2022-03-14	4449140		25	Contig	2022-03-19	JALBDW01	362672	362672	25	66.5							Illumina HiSeq	Department of Laboratory Medicine	PRJNA814396	SAMN26589469	4070	3964	27		Stenotrophomonas maltophilia	96.56	0.66	GCA_022630975.1	China	Animal	2016	pure culture	smaltophilia	-	116	~157	~430
GCA_001889565.1	ASM188956v1	Stenotrophomonas maltophilia	40324	Failed					SIDR01		NCBI Prokaryotic Genome Annotation Pipeline (PGAP)	2016-11-22	4602565		27	Scaffold	2016-12-06	MPSI01	358907	3398085	2	66.5							Illumina HiSeq	University of Oregon	PRJNA248909	SAMN06040735	4142	4034	34					GCA_001889565.1	United States		2012	metagenomic assembly	smaltophilia	-	~134	~55	~166
GCA_053101755.1	ASM5310175v1	Stenotrophomonas maltophilia	40324	Failed		CASM102							4397006		45	Contig	2025-10-15	JBMQIX01	356900	356900	45	66.5							Illumina MiSeq	Lebanese American university	PRJNA1017353	SAMN47635301					Stenotrophomonas maltophilia	98.69	0.17	GCA_053101755.1	Lebanon	Human	2022	BRONCHIAL	smaltophilia	-	103	28	~15
GCA_029750485.1	PDT001474407.1	Stenotrophomonas maltophilia	40324	Inconclusive					T504_20211110_Drain		NCBI Prokaryotic Genome Annotation Pipeline (PGAP)	2022-11-03	5240604		69	Contig	2023-04-14	DAOKEP01	355541	355541	69	66							ILLUMINA	National Center for Biotechnology Information	PRJNA514245	SAMN30953969	4887	4768	46					GCA_029750485.1	United States		2021		smaltophilia	-	65	18	~488
GCA_002363385.1	ASM236338v1	Stenotrophomonas maltophilia	40324	Inconclusive					UBA3237				3949489		23	Scaffold	2017-09-26	DEVL01	355144	538133	6	66.5							Illumina	University of Queensland	PRJNA348753	SAMN06457142								GCA_002363385.1	United States			metagenomic assembly	smaltophilia	-	~111	131?	176?
GCA_006385415.1	ASM638541v1	Stenotrophomonas maltophilia	40324	Failed		PF-4					NCBI Prokaryotic Genome Annotation Pipeline (PGAP)	2019-06-17	4377836		26	Contig	2019-06-22	VFLV01	351312	351312	26	66.5							Illumina HiSeq	Pittsburg State University	PRJNA543860	SAMN11870792	4027	3878	74		Stenotrophomonas maltophilia	96.25	1.26	GCA_006385415.1	United States		2017	Single Colony	smaltophilia	-	~133	~160	~97
GCA_015997525.1	ASM1599752v1	Stenotrophomonas maltophilia	40324	OK		STEN00144					NCBI Prokaryotic Genome Annotation Pipeline (PGAP)	2020-12-07	4852184		25	Contig	2020-12-12	JADUKT01	349859	349859	25	66							Illumina NextSeq	University of Pittsburgh	PRJNA475751	SAMN11285288	4540	4417	49					GCA_015997525.1	United States	Human	2018		smaltophilia	172	5	94	122
GCA_002333345.1	ASM233334v1	Stenotrophomonas maltophilia	40324	Inconclusive					UBA2043				4061960		26	Scaffold	2017-09-21	DDBB01	348416	554792	11	66.5							Illumina	University of Queensland	PRJNA348753	SAMN06456966								GCA_002333345.1	United States			metagenomic assembly	smaltophilia	-	~55	~131	~201
GCA_008502035.1	CC2	Stenotrophomonas maltophilia	40324	Failed		CC2					NCBI Prokaryotic Genome Annotation Pipeline (PGAP)	2018-08-27	4644657		36	Scaffold	2019-09-18	QWFR01	348133	348133	31	67							Illumina MiSeq	Helmholtz Centre for Environmental Research - UFZ GmbH	PRJNA486965	SAMN09862369	4329	4168	86		Stenotrophomonas maltophilia	97.26	1.45	GCA_008502035.1	Nigeria		2014		smaltophilia	24	9	21	28
GCA_031692115.1	PDT001848769.1	Stenotrophomonas maltophilia	40324	OK					A055-SM161-29-09-2014		NCBI Prokaryotic Genome Annotation Pipeline (PGAP)	2023-08-11	4914089		48	Contig	2023-09-19	DAPNKI01	346625	346625	48	66.5							ILLUMINA	National Center for Biotechnology Information	PRJNA514245	SAMN33729552	4568	4448	41					GCA_031692115.1	Canada	Human	2014	single isolate	smaltophilia	199	92	4	141
GCA_022631035.1	ASM2263103v1	Stenotrophomonas maltophilia	40324	Failed		NMG-F-54					NCBI Prokaryotic Genome Annotation Pipeline (PGAP)	2022-03-14	4516279		40	Contig	2022-03-19	JALBEA01	346446	346446	40	66.5							Illumina HiSeq	Department of Laboratory Medicine	PRJNA814396	SAMN26589473	4119	4011	31		Stenotrophomonas maltophilia	96.79	0.31	GCA_022631035.1	China	Animal	2016	pure culture	smaltophilia	-	89	167	~438
GCA_021554275.1	ASM2155427v1	Stenotrophomonas maltophilia	40324	Failed		SM-12					NCBI Prokaryotic Genome Annotation Pipeline (PGAP)	2020-01-14	4748719		31	Contig	2022-01-21	JAAAFC01	338710	338710	31	67							Illumina MiSeq	the First Affiliated Hospital of Anhui Medical University	PRJNA600588	SAMN13826472	4436	4295	57		Stenotrophomonas maltophilia	95.7	0.44	GCA_021554275.1	China	Human	2017	cell culture	smaltophilia	-	~94	20	170
GCA_015997615.1	ASM1599761v1	Stenotrophomonas maltophilia	40324	OK		STEN00139					NCBI Prokaryotic Genome Annotation Pipeline (PGAP)	2020-12-07	4863291		26	Contig	2020-12-12	JADUKY01	338572	338572	26	66							Illumina NextSeq	University of Pittsburgh	PRJNA475751	SAMN11285284	4502	4347	82					GCA_015997615.1	United States	Human	2018		smaltophilia	353	5	4	82
GCA_022630745.1	ASM2263074v1	Stenotrophomonas maltophilia	40324	Failed		JL-F-51					NCBI Prokaryotic Genome Annotation Pipeline (PGAP)	2022-03-14	4508054		33	Contig	2022-03-19	JALBDJ01	336927	336927	33	66.5							Illumina HiSeq	Department of Laboratory Medicine	PRJNA814396	SAMN26589456	4126	4028	20		Stenotrophomonas maltophilia	96.45	0.52	GCA_022630745.1	China	Animal	2016	pure culture	smaltophilia	-	28	~227	~359
GCA_022631135.1	ASM2263113v1	Stenotrophomonas maltophilia	40324	Failed		NMG-F-51					NCBI Prokaryotic Genome Annotation Pipeline (PGAP)	2022-03-14	4508054		33	Contig	2022-03-19	JALBDY01	336927	336927	33	66.5							Illumina HiSeq	Department of Laboratory Medicine	PRJNA814396	SAMN26589471	4126	4028	20		Stenotrophomonas maltophilia	96.45	0.52	GCA_022631135.1	China	Animal	2016	pure culture	smaltophilia	-	28	~227	~359
GCA_015997415.1	ASM1599741v1	Stenotrophomonas maltophilia	40324	Inconclusive		STEN00149					NCBI Prokaryotic Genome Annotation Pipeline (PGAP)	2020-12-07	4829694		29	Scaffold	2020-12-12	JADUKO01	331567	331567	26	66.5							Illumina NextSeq	University of Pittsburgh	PRJNA475751	SAMN10437256	4479	4372	28					GCA_015997415.1	United States	Human	2018		smaltophilia	218	105	112	162
GCA_032061385.1	ASM3206138v1	Stenotrophomonas maltophilia	40324	OK					CTOTU48833				4760233		34	Scaffold	2023-09-27	DAMBFI01	326525	658327	10	66.5							Illumina	NFDI4Microbiota	PRJNA850115	SAMN29161452								GCA_032061385.1	United States		2013	metagenomic assembly	smaltophilia	208	4	76	155
GCA_030803495.1	ASM3080349v1	Stenotrophomonas maltophilia	40324	Failed		1733					Annotation submitted by DOE Joint Genome Institute	2023-08-18	4480386		20	Contig	2023-08-18	JAURTR01	324058	324058	20	66.5							Illumina	DOE Joint Genome Institute	PRJNA709218	SAMN18245797	4149	4078			Stenotrophomonas maltophilia	98.79	0.23	GCA_030803495.1					smaltophilia	-	113	180	~492
GCA_029750205.1	PDT001474423.1	Stenotrophomonas maltophilia	40324	Inconclusive					T403_20211110_Drain-1		NCBI Prokaryotic Genome Annotation Pipeline (PGAP)	2022-11-03	5310827		63	Contig	2023-04-14	DAOKEB01	318699	318699	63	66							ILLUMINA	National Center for Biotechnology Information	PRJNA514245	SAMN30953963	4952	4838	44					GCA_029750205.1	United States		2021		smaltophilia	-	65	18	~488
GCA_015997495.1	ASM1599749v1	Stenotrophomonas maltophilia	40324	Inconclusive		STEN00145					NCBI Prokaryotic Genome Annotation Pipeline (PGAP)	2020-12-07	5080735		39	Contig	2020-12-12	JADUKS01	316758	316758	39	66							Illumina NextSeq	University of Pittsburgh	PRJNA475751	SAMN11285289	4751	4631	46					GCA_015997495.1	United States	Human	2018		smaltophilia	359	6	19	267
GCA_015997445.1	ASM1599744v1	Stenotrophomonas maltophilia	40324	Failed		STEN00148					NCBI Prokaryotic Genome Annotation Pipeline (PGAP)	2020-12-07	4736868		32	Scaffold	2020-12-12	JADUKP01	309862	397386	27	66.5							Illumina NextSeq	University of Pittsburgh	PRJNA475751	SAMN10437255	4394	4269	48					GCA_015997445.1	United States	Human	2018		smaltophilia	239	93	122	180
GCA_029771605.1	PDT001354512.1	Stenotrophomonas maltophilia	40324	Inconclusive		SM17LS					NCBI Prokaryotic Genome Annotation Pipeline (PGAP)	2022-07-08	5001108		62	Contig	2023-04-17	DAOKIG01	308450	308450	62	66.5							ILLUMINA	National Center for Biotechnology Information	PRJNA514245	SAMN15599257	4673	4543	54					GCA_029771605.1	United States	Human			smaltophilia	-	~18	82	~334
GCA_031691755.1	PDT001848777.1	Stenotrophomonas maltophilia	40324	OK					A374-SM176-09-05-2016		NCBI Prokaryotic Genome Annotation Pipeline (PGAP)	2023-08-11	4652003		50	Contig	2023-09-19	DAPNKA01	305255	305255	50	66.5							ILLUMINA	National Center for Biotechnology Information	PRJNA514245	SAMN33729593	4311	4195	38					GCA_031691755.1	Canada	Human	2016	single isolate	smaltophilia	91	3	73	89
GCA_043299925.1	PDT002265692.1	Stenotrophomonas maltophilia	40324	OK		CRGN19					NCBI Prokaryotic Genome Annotation Pipeline (PGAP)	2024-10-16	4550184		44	Contig	2024-10-17	DAYQRH01	302741	302741	44	66.5							ILLUMINA	National Center for Biotechnology Information	PRJNA514245	SAMD00797343	4203	4103	28					GCA_043299925.1	Myanmar (Burma)	Human	2020		smaltophilia	-	4	76	~438
GCA_032086175.1	ASM3208617v1	Stenotrophomonas maltophilia	40324	Inconclusive					CTOTU50139				4087569		23	Scaffold	2023-09-27	DAMCWH01	302690	494760	11	67							Illumina	NFDI4Microbiota	PRJNA850115	SAMN29163415								GCA_032086175.1	United States		2013	metagenomic assembly	smaltophilia	-	15	102	~384
GCA_029771325.1	PDT001354543.1	Stenotrophomonas maltophilia	40324	OK		SM53JS					NCBI Prokaryotic Genome Annotation Pipeline (PGAP)	2022-07-08	4674858		55	Contig	2023-04-17	DAOKHP01	302601	302601	55	66.5							ILLUMINA	National Center for Biotechnology Information	PRJNA514245	SAMN15599294	4312	4174	62					GCA_029771325.1	United States	Human			smaltophilia	-	5	76	~386
GCA_022630955.1	ASM2263095v1	Stenotrophomonas maltophilia	40324	Failed		NMG-F-36					NCBI Prokaryotic Genome Annotation Pipeline (PGAP)	2022-03-14	4547605		73	Contig	2022-03-19	JALBDV01	293603	293603	73	66.5							Illumina HiSeq	Department of Laboratory Medicine	PRJNA814396	SAMN26589468	4188	4080	26		Stenotrophomonas maltophilia	96.93	0.45	GCA_022630955.1	China	Animal	2016	pure culture	smaltophilia	-	~28	165	~492
GCA_034157985.1	PDT002016873.1	Stenotrophomonas maltophilia	40324	Failed		STEN00496					NCBI Prokaryotic Genome Annotation Pipeline (PGAP)	2023-12-06	4692247		34	Contig	2023-12-06	DASANX01	293530	293530	34	67							ILLUMINA	National Center for Biotechnology Information	PRJNA514245	SAMN38448894	4323	4212	35					GCA_034157985.1	United States	Human	2021		smaltophilia	-	~191	~244	~356
GCA_033005255.1	PDT001951251.1	Stenotrophomonas maltophilia	40324	Failed					FR24-erta2		NCBI Prokaryotic Genome Annotation Pipeline (PGAP)	2023-10-23	4890018		39	Contig	2023-10-24	DAQMFG01	291328	291328	39	66							ILLUMINA	National Center for Biotechnology Information	PRJNA514245	SAMN37795820	4523	4422	25					GCA_033005255.1	United States		2022		smaltophilia	-	~180	31	~386
GCA_022631075.1	ASM2263107v1	Stenotrophomonas maltophilia	40324	Failed		NMG-F-34-2					NCBI Prokaryotic Genome Annotation Pipeline (PGAP)	2022-03-14	4517091		43	Contig	2022-03-19	JALBDU01	287616	287616	43	66.5							Illumina HiSeq	Department of Laboratory Medicine	PRJNA814396	SAMN26589467	4120	4010	33		Stenotrophomonas maltophilia	96.79	0.31	GCA_022631075.1	China	Animal	2016	pure culture	smaltophilia	-	89	167	~438
GCA_029750425.1	PDT001474411.1	Stenotrophomonas maltophilia	40324	Inconclusive					T415_20211110_Air Plate		NCBI Prokaryotic Genome Annotation Pipeline (PGAP)	2022-11-03	5221984		69	Contig	2023-04-14	DAOKEJ01	285535	285535	69	66							ILLUMINA	National Center for Biotechnology Information	PRJNA514245	SAMN30953965	4860	4746	44					GCA_029750425.1	United States		2021		smaltophilia	-	65	18	~488
GCA_049384545.1	ASM4938454v1	Stenotrophomonas maltophilia	40324	Failed		CASM72							4288621		63	Contig	2025-04-08	JBMRGB01	283031	283031	63	67							Illumina MiSeq	Lebanese American university	PRJNA1017353	SAMN39200969					Stenotrophomonas maltophilia	98.85	0.24	GCA_049384545.1	Lebanon	Human	2022	Whole organism	smaltophilia	-	~13	~124	~157
GCA_053101795.1	ASM5310179v1	Stenotrophomonas maltophilia	40324	Failed		CASM109							4436224		33	Contig	2025-10-15	JBMQIW01	281277	281277	33	67							Illumina MiSeq	Lebanese American university	PRJNA1017353	SAMN47635300					Stenotrophomonas maltophilia	99.22	0.44	GCA_053101795.1	Lebanon	Human	2022	DTA	smaltophilia	-	2	2	~453
GCA_013463975.1	ASM1346397v1	Stenotrophomonas maltophilia	40324	Failed		PC187					NCBI Prokaryotic Genome Annotation Pipeline (PGAP)	2018-09-28	4679598		41	Contig	2020-07-22	RATW01	280715	280715	41	66.5							NextSeq 500	Universitat Autonoma de Barcelona	PRJNA295129	SAMN10131057	4336	4208	56		Stenotrophomonas maltophilia	96.33	0.95	GCA_013463975.1	Germany	Human	2012		smaltophilia	132	76	84	105
GCA_029750265.1	PDT001474420.1	Stenotrophomonas maltophilia	40324	Inconclusive					T415_20210728_Air Plate		NCBI Prokaryotic Genome Annotation Pipeline (PGAP)	2022-11-03	4870006		64	Contig	2023-04-14	DAOKED01	277307	277307	64	66.5							ILLUMINA	National Center for Biotechnology Information	PRJNA514245	SAMN30953974	4521	4401	46					GCA_029750265.1	United States		2021		smaltophilia	34	30	10	10
GCA_029771345.1	PDT001354539.1	Stenotrophomonas maltophilia	40324	Inconclusive		SM03KA					NCBI Prokaryotic Genome Annotation Pipeline (PGAP)	2022-07-08	4514705		40	Contig	2023-04-17	DAOKHQ01	277044	277044	40	67							ILLUMINA	National Center for Biotechnology Information	PRJNA514245	SAMN15599243	4045	3935	31					GCA_029771345.1	United States	Human			smaltophilia	-	14	~102	134
GCA_045922385.1	PDT002523909.1	Stenotrophomonas maltophilia	40324	OK		STEN00482					NCBI Prokaryotic Genome Annotation Pipeline (PGAP)	2024-12-10	4664695		46	Contig	2024-12-10	DBDJQZ01	276035	276035	46	66.5							ILLUMINA	National Center for Biotechnology Information	PRJNA514245	SAMN45299396	4331	4221	34					GCA_045922385.1	United States	Human	2021		smaltophilia	212	4	22	159
GCA_015997485.1	ASM1599748v1	Stenotrophomonas maltophilia	40324	Failed		STEN00146					NCBI Prokaryotic Genome Annotation Pipeline (PGAP)	2020-12-07	4831466		38	Contig	2020-12-12	JADUKR01	275309	275309	38	66.5							Illumina NextSeq	University of Pittsburgh	PRJNA475751	SAMN11285290	4458	4347	35					GCA_015997485.1	United States	Human	2018		smaltophilia	360	26	154	268
GCA_031692185.1	PDT001848764.1	Stenotrophomonas maltophilia	40324	OK					A055-SM169-15-06-2015		NCBI Prokaryotic Genome Annotation Pipeline (PGAP)	2023-08-11	4938747		55	Contig	2023-09-19	DAPNKL01	275213	275213	55	66.5							ILLUMINA	National Center for Biotechnology Information	PRJNA514245	SAMN33729559	4594	4473	42					GCA_031692185.1	Canada	Human	2015	single isolate	smaltophilia	199	92	4	141
GCA_032367245.1	PDT001827780.1	Stenotrophomonas maltophilia	40324	Inconclusive		FDA1224741-S006-001					NCBI Prokaryotic Genome Annotation Pipeline (PGAP)	2023-07-25	5234196		56	Contig	2023-10-04	DAPZUB01	273133	273133	56	66							ILLUMINA	National Center for Biotechnology Information	PRJNA514245	SAMN36702117	4794	4673	43					GCA_032367245.1	Mexico		2023		smaltophilia	303	20	25	231
GCA_034159245.1	PDT002016666.1	Stenotrophomonas maltophilia	40324	OK		STEN00552					NCBI Prokaryotic Genome Annotation Pipeline (PGAP)	2023-12-06	4871800		46	Contig	2023-12-06	DASAQJ01	270982	270982	46	66.5							ILLUMINA	National Center for Biotechnology Information	PRJNA514245	SAMN38448950	4555	4433	47					GCA_034159245.1	United States	Human	2022		smaltophilia	-	4	~76	155
GCA_032332175.2	PDT001830765.2	Stenotrophomonas maltophilia	40324	Failed					BWH_81_S_mal		NCBI Prokaryotic Genome Annotation Pipeline (PGAP)	2024-02-20	4816148		39	Contig	2024-03-20	ABNHNZ02	270958	270958	39	67							ILLUMINA	Brigham & Women's Hospital	PRJNA278886	SAMN36729154	4418	4290	46					GCA_032332175.2	United States	Human	2021		smaltophilia	-	13	~223	~495
GCA_015997305.1	ASM1599730v1	Stenotrophomonas maltophilia	40324	OK		STEN00155					NCBI Prokaryotic Genome Annotation Pipeline (PGAP)	2020-12-07	4532961		39	Scaffold	2020-12-12	JADUKL01	270332	385143	35	66.5							Illumina NextSeq	University of Pittsburgh	PRJNA475751	SAMN10437258	4180	4066	35					GCA_015997305.1	United States	Human	2018		smaltophilia	250	3	73	174
GCA_014581815.1	ASM1458181v1	Stenotrophomonas maltophilia	40324	Inconclusive		GQ241							2803249		10	Contig	2020-09-15	JACLBI01	268697	268697	10	66.5							Illumina HiSeq	South China Agricultural University	PRJNA629441	SAMN14775813								GCA_014581815.1	China	Animal	2017	Bacterial genome	smaltophilia	-	72	-	-
GCA_015997565.1	ASM1599756v1	Stenotrophomonas maltophilia	40324	Failed		STEN00142					NCBI Prokaryotic Genome Annotation Pipeline (PGAP)	2020-12-07	4831228		40	Contig	2020-12-12	JADUKV01	267250	267250	40	66.5							Illumina NextSeq	University of Pittsburgh	PRJNA475751	SAMN11285286	4524	4391	57					GCA_015997565.1	United States	Human	2018		smaltophilia	219	2	2	163
GCA_031692075.1	PDT001848766.1	Stenotrophomonas maltophilia	40324	OK					A055-SM167-25-03-2015		NCBI Prokaryotic Genome Annotation Pipeline (PGAP)	2023-08-11	4929270		51	Contig	2023-09-19	DAPNKJ01	261413	261413	51	66.5							ILLUMINA	National Center for Biotechnology Information	PRJNA514245	SAMN33729557	4587	4466	43					GCA_031692075.1	Canada	Human	2015	single isolate	smaltophilia	199	92	4	141
GCA_022630845.1	ASM2263084v1	Stenotrophomonas maltophilia	40324	Failed		NMG-F-18-1					NCBI Prokaryotic Genome Annotation Pipeline (PGAP)	2022-03-14	4455330		48	Contig	2022-03-19	JALBDP01	260754	260754	48	67							Illumina HiSeq	Department of Laboratory Medicine	PRJNA814396	SAMN26589462	4115	4016	21		Stenotrophomonas maltophilia	96.86	0.53	GCA_022630845.1	China	Animal	2016	pure culture	smaltophilia	-	2	2	~453
GCA_013184155.1	ASM1318415v1	Stenotrophomonas maltophilia	40324	OK		THV5-1							5029988		1604	Scaffold	2020-05-28	JABDRX01	260291	323173	1600	66							Illumina HiSeq	South China Agricultural University	PRJNA629441	SAMN14775803								GCA_013184155.1	China		2017	Bacterial genome	smaltophilia	400	3	104	332
GCA_015998985.1	ASM1599898v1	Stenotrophomonas maltophilia	40324	OK		STEN00021					NCBI Prokaryotic Genome Annotation Pipeline (PGAP)	2020-12-08	4947929		46	Scaffold	2020-12-12	JADUPQ01	259598	342463	39	66.5							Illumina NextSeq	University of Pittsburgh	PRJNA475751	SAMN10437190	4615	4489	48					GCA_015998985.1	United States	Human	2017		smaltophilia	27	3	1	1
GCA_029773185.1	PDT000444077.1	Stenotrophomonas maltophilia	40324	Inconclusive		Stenotrophomonas maltophilia					NCBI Prokaryotic Genome Annotation Pipeline (PGAP)	2019-01-19	4907447		37	Contig	2023-04-17	DAOKJQ01	258144	258144	37	66.5							ILLUMINA	National Center for Biotechnology Information	PRJNA514245	SAMEA4548003	4566	4423	66					GCA_029773185.1					smaltophilia	-	118	142	~514
GCA_015997795.1	ASM1599779v1	Stenotrophomonas maltophilia	40324	OK		STEN00097					NCBI Prokaryotic Genome Annotation Pipeline (PGAP)	2020-12-08	4484654		35	Contig	2020-12-12	JADUNM01	256949	256949	35	66.5							Illumina NextSeq	University of Pittsburgh	PRJNA475751	SAMN11285278	4120	4013	30					GCA_015997795.1	United States	Human	2018		smaltophilia	357	1	4	266
GCA_032367275.1	PDT001827779.1	Stenotrophomonas maltophilia	40324	Inconclusive		FDA1224741-S010-002					NCBI Prokaryotic Genome Annotation Pipeline (PGAP)	2023-07-25	5196366		49	Contig	2023-10-04	DAPZUC01	256802	256802	49	66							ILLUMINA	National Center for Biotechnology Information	PRJNA514245	SAMN36702118	4784	4662	45					GCA_032367275.1	Mexico		2023		smaltophilia	303	20	25	231
GCA_013464905.1	ASM1346490v1	Stenotrophomonas maltophilia	40324	Failed		PC184					NCBI Prokaryotic Genome Annotation Pipeline (PGAP)	2018-09-28	4676328		39	Contig	2020-07-22	RAVQ01	256479	256479	39	66.5							NextSeq 500	Universitat Autonoma de Barcelona	PRJNA295129	SAMN10131156	4337	4197	64		Stenotrophomonas maltophilia	96.41	0.95	GCA_013464905.1	Germany	Human	2012		smaltophilia	132	76	84	105
GCA_015997345.1	ASM1599734v1	Stenotrophomonas maltophilia	40324	Failed		STEN00158					NCBI Prokaryotic Genome Annotation Pipeline (PGAP)	2020-12-07	4627717		34	Contig	2020-12-12	JADUKK01	255730	255730	34	67							Illumina NextSeq	University of Pittsburgh	PRJNA475751	SAMN11285293	4260	4148	39					GCA_015997345.1	United States	Human	2018		smaltophilia	233	94	20	170
GCA_022630835.1	ASM2263083v1	Stenotrophomonas maltophilia	40324	Failed		NMG-F-18-2					NCBI Prokaryotic Genome Annotation Pipeline (PGAP)	2022-03-14	4532185		33	Contig	2022-03-19	JALBDQ01	254267	254267	33	66.5							Illumina HiSeq	Department of Laboratory Medicine	PRJNA814396	SAMN26589463	4157	4055	24		Stenotrophomonas maltophilia	96.83	0.37	GCA_022630835.1	China	Animal	2016	pure culture	smaltophilia	-	~28	165	~492
GCA_040953925.1	PDT002275611.1	Stenotrophomonas maltophilia	40324	OK					2024CB-00474		NCBI Prokaryotic Genome Annotation Pipeline (PGAP)	2024-07-30	5202087		52	Contig	2024-07-30	ABTSXD01	253795	253795	52	66							ILLUMINA	Centers for Disease Control and Prevention. Division of Healthcare Quality Promotion	PRJNA288601	SAMN42894963	4841	4699	61					GCA_040953925.1	United States	Human	2024	whole organism	smaltophilia	4	1	4	7
GCA_032083025.1	ASM3208302v1	Stenotrophomonas maltophilia	40324	Failed					CTOTU50678				4717453		29	Scaffold	2023-09-27	DAMDOV01	249638	500497	20	66.5							Illumina	NFDI4Microbiota	PRJNA850115	SAMN29163897								GCA_032083025.1	United States		2014	metagenomic assembly	smaltophilia	224	93	100	93
GCA_034138065.1	PDT002016876.1	Stenotrophomonas maltophilia	40324	Inconclusive		STEN00493					NCBI Prokaryotic Genome Annotation Pipeline (PGAP)	2023-12-06	4773169		53	Contig	2023-12-06	DARZZG01	245010	245010	53	66							ILLUMINA	National Center for Biotechnology Information	PRJNA514245	SAMN38448891	4408	4306	27					GCA_034138065.1	United States	Human	2021		smaltophilia	-	~187	~243	214?
GCA_029771125.1	PDT001354557.1	Stenotrophomonas maltophilia	40324	Inconclusive		SM72PII					NCBI Prokaryotic Genome Annotation Pipeline (PGAP)	2022-07-08	4969632		57	Contig	2023-04-17	DAOKHG01	244719	244719	57	66							ILLUMINA	National Center for Biotechnology Information	PRJNA514245	SAMN15599313	4534	4403	55					GCA_029771125.1	United States	Human			smaltophilia	152	86	93	121
GCA_049062505.1	PDT002654514.1	Stenotrophomonas maltophilia	40324	OK		HASPN47					NCBI Prokaryotic Genome Annotation Pipeline (PGAP)	2025-03-05	5227587		51	Contig	2025-03-26	DBGZTX01	244641	244641	51	66.5							ILLUMINA	National Center for Biotechnology Information	PRJNA514245	SAMD00776475	4933	4806	44					GCA_049062505.1	Japan	Human	2022		smaltophilia	5	5	22	9
GCA_001073045.1	ASM107304v1	Stenotrophomonas maltophilia	40324	Failed		453_SMAL							4779898		38	Scaffold	2015-07-10	JVGN01	243432	425253	28	66							Illumina HiSeq	University of Washington	PRJNA267549	SAMN03197645					Stenotrophomonas maltophilia	98.49	1.28	GCA_001073045.1	United States	Human			smaltophilia	-	~76	226	~384
GCA_022750785.1	ASM2275078v1	Stenotrophomonas maltophilia	40324	Failed		203/3							4787667		61	Scaffold	2022-03-29	JAKJRM01	243062	352704	51	66.5							MGI	Pirogov Russian National Research Medical University	PRJNA799609	SAMN25182281					Stenotrophomonas maltophilia	96.37	0.64	GCA_022750785.1	Russia	Human	2020	Whole organism	smaltophilia	94	71	74	90
GCA_025461245.1	ASM2546124v1	Stenotrophomonas maltophilia	40324	Failed		50_FDSW202186534-1r-8					NCBI Prokaryotic Genome Annotation Pipeline (PGAP)	2020-12-10	4509455		73	Scaffold	2022-09-28	JAEDVD01	242863	288814	47	67							Illumina	Chinese PLA General Hospital	PRJNA675378	SAMN16706868	4183	4062	46		Stenotrophomonas maltophilia	99.24	0.42	GCA_025461245.1	China	Human	2020	metagenomic assembly	smaltophilia	584	2	222	408
GCA_013464885.1	ASM1346488v1	Stenotrophomonas maltophilia	40324	Failed		PC185					NCBI Prokaryotic Genome Annotation Pipeline (PGAP)	2018-09-28	4676816		32	Contig	2020-07-22	RAVP01	238225	238225	32	66.5							NextSeq 500	Universitat Autonoma de Barcelona	PRJNA295129	SAMN10131157	4338	4200	62		Stenotrophomonas maltophilia	96.44	0.95	GCA_013464885.1	Germany	Human	2012		smaltophilia	132	76	84	105
GCA_031385085.1	PDT001810339.1	Stenotrophomonas maltophilia	40324	Inconclusive					2023CJ-00247		NCBI Prokaryotic Genome Annotation Pipeline (PGAP)	2023-07-07	5159650		52	Contig	2023-09-12	ABMFNG01	236239	236239	52	66							ILLUMINA	Centers for Disease Control and Prevention. Division of Healthcare Quality Promotion	PRJNA288601	SAMN36340897	4797	4645	72					GCA_031385085.1	United States	Human	2022	whole organism	smaltophilia	133	77	85	106
GCA_034156945.1	PDT002016997.1	Stenotrophomonas maltophilia	40324	Inconclusive		STEN00535					NCBI Prokaryotic Genome Annotation Pipeline (PGAP)	2023-12-06	4925460		67	Contig	2023-12-06	DASAMB01	236220	236220	67	66							ILLUMINA	National Center for Biotechnology Information	PRJNA514245	SAMN38448933	4565	4421	67					GCA_034156945.1	United States	Human	2022		smaltophilia	133	77	85	106
GCA_029750385.1	PDT001474412.1	Stenotrophomonas maltophilia	40324	Inconclusive					T415_20210728_Drain-2		NCBI Prokaryotic Genome Annotation Pipeline (PGAP)	2022-11-03	5311429		60	Contig	2023-04-14	DAOKEK01	233554	233554	60	66							ILLUMINA	National Center for Biotechnology Information	PRJNA514245	SAMN30953964	4962	4845	46					GCA_029750385.1	United States		2021		smaltophilia	-	65	18	~488
GCA_031692125.1	PDT001848765.1	Stenotrophomonas maltophilia	40324	OK					A055-SM168-29-04-2015		NCBI Prokaryotic Genome Annotation Pipeline (PGAP)	2023-08-11	4931939		55	Contig	2023-09-19	DAPNKK01	232906	232906	55	66.5							ILLUMINA	National Center for Biotechnology Information	PRJNA514245	SAMN33729558	4586	4463	44					GCA_031692125.1	Canada	Human	2015	single isolate	smaltophilia	199	92	4	141
GCA_013463995.1	ASM1346399v1	Stenotrophomonas maltophilia	40324	Failed		OC197					NCBI Prokaryotic Genome Annotation Pipeline (PGAP)	2018-09-28	4675475		37	Contig	2020-07-22	RATX01	232590	232590	37	66.5							NextSeq 500	Universitat Autonoma de Barcelona	PRJNA295129	SAMN10131056	4331	4200	60		Stenotrophomonas maltophilia	96.42	0.95	GCA_013463995.1	Germany	Human	2012		smaltophilia	132	76	84	105
GCA_034809205.1	ASM3480920v1	Stenotrophomonas maltophilia	40324	Failed		CASM52							4753607		72	Contig	2023-12-28	JAVTOG01	226471	226471	72	66.5							Illumina MiSeq	Lebanese American university	PRJNA1017353	SAMN37523154					Stenotrophomonas maltophilia	98.32	0.69	GCA_034809205.1	Lebanon	Human	2022	Whole organism	smaltophilia	94	71	74	90
GCA_034138165.1	PDT002016872.1	Stenotrophomonas maltophilia	40324	OK		STEN00497					NCBI Prokaryotic Genome Annotation Pipeline (PGAP)	2023-12-06	4607463		70	Contig	2023-12-06	DARZZI01	226041	226041	70	66.5							ILLUMINA	National Center for Biotechnology Information	PRJNA514245	SAMN38448895	4249	4127	43					GCA_034138165.1	United States	Human	2021		smaltophilia	310	3	73	1
GCA_015998775.1	ASM1599877v1	Stenotrophomonas maltophilia	40324	Inconclusive		STEN00036					NCBI Prokaryotic Genome Annotation Pipeline (PGAP)	2020-12-07	4220585		44	Contig	2020-12-12	JADULD01	224852	224852	44	67							Illumina NextSeq	University of Pittsburgh	PRJNA475751	SAMN10437200	3885	3779	24					GCA_015998775.1	United States	Human	2017		smaltophilia	346	14	32	261
GCA_963520355.1	ERR9969106_bin.14_MetaWRAP_v1.3_MAG	Stenotrophomonas maltophilia	40324	Failed					ERR9969106_bin.14_MetaWRAP_v1.3_MAG				4457191		34	Contig	2023-10-01	CAUQPZ01	224123	224123	34	66.5							Illumina NovaSeq 6000	EMG	PRJEB65351	SAMEA114445093								GCA_963520355.1	Australia		2010		smaltophilia	-	89	203	~105
GCA_022630775.1	ASM2263077v1	Stenotrophomonas maltophilia	40324	Failed		NMG-F-5					NCBI Prokaryotic Genome Annotation Pipeline (PGAP)	2022-03-14	4516564		44	Contig	2022-03-19	JALBDL01	223299	223299	44	66.5							Illumina HiSeq	Department of Laboratory Medicine	PRJNA814396	SAMN26589458	4116	4008	31		Stenotrophomonas maltophilia	96.81	0.31	GCA_022630775.1	China	Animal	2016	pure culture	smaltophilia	-	89	167	~438
GCA_963528795.1	ERR9969223_bin.1_MetaWRAP_v1.3_MAG	Stenotrophomonas maltophilia	40324	Inconclusive					ERR9969223_bin.1_MetaWRAP_v1.3_MAG				4705465		33	Contig	2023-10-01	CAURXH01	222714	222714	33	66							Illumina NovaSeq 6000	EMG	PRJEB65351	SAMEA114445450								GCA_963528795.1	Australia		2014		smaltophilia	558	50	12	412
GCA_029750305.1	PDT001474419.1	Stenotrophomonas maltophilia	40324	Inconclusive					T415_20210728_Drain-1		NCBI Prokaryotic Genome Annotation Pipeline (PGAP)	2022-11-03	4865948		49	Contig	2023-04-14	DAOKEE01	221918	221918	49	66.5							ILLUMINA	National Center for Biotechnology Information	PRJNA514245	SAMN30953975	4509	4389	47					GCA_029750305.1	United States		2021		smaltophilia	34	30	10	10
GCA_034157965.1	PDT002016871.1	Stenotrophomonas maltophilia	40324	Inconclusive		STEN00498					NCBI Prokaryotic Genome Annotation Pipeline (PGAP)	2023-12-06	4666178		45	Contig	2023-12-06	DASANY01	219235	219235	45	66.5							ILLUMINA	National Center for Biotechnology Information	PRJNA514245	SAMN38448896	4293	4187	32					GCA_034157965.1	United States	Human	2021		smaltophilia	-	~187	~80	~434
GCA_031691695.1	PDT001848779.1	Stenotrophomonas maltophilia	40324	OK					A374-SM170-12-08-2015		NCBI Prokaryotic Genome Annotation Pipeline (PGAP)	2023-08-11	4587142		63	Contig	2023-09-19	DAPNJW01	218231	218231	63	66.5							ILLUMINA	National Center for Biotechnology Information	PRJNA514245	SAMN33729591	4273	4158	36					GCA_031691695.1	Canada	Human	2015	single isolate	smaltophilia	91	3	73	89
GCA_029771425.1	PDT001354532.1	Stenotrophomonas maltophilia	40324	Failed		SM60PII					NCBI Prokaryotic Genome Annotation Pipeline (PGAP)	2022-07-08	4409920		55	Contig	2023-04-17	DAOKHV01	215876	215876	55	67							ILLUMINA	National Center for Biotechnology Information	PRJNA514245	SAMN15599301	4061	3946	36					GCA_029771425.1	United States	Human			smaltophilia	-	13	~223	~495
GCA_032115135.1	ASM3211513v1	Stenotrophomonas maltophilia	40324	Inconclusive					CTOTU50018				4122873		43	Contig	2023-09-27	DAMCRW01	213686	213686	43	67							Illumina	NFDI4Microbiota	PRJNA850115	SAMN29163300								GCA_032115135.1	United States		2013	metagenomic assembly	smaltophilia	-	~102	~131	~232
GCA_040041595.1	PDT002186302.1	Stenotrophomonas maltophilia	40324	Inconclusive					2024CB-00376		NCBI Prokaryotic Genome Annotation Pipeline (PGAP)	2024-06-03	4855165		53	Contig	2024-06-03	ABSSFG01	213160	213160	53	66.5							ILLUMINA	Centers for Disease Control and Prevention. Division of Healthcare Quality Promotion	PRJNA288601	SAMN41657766	4572	4461	35					GCA_040041595.1	United States	Human	2024	whole organism	smaltophilia	-	19	~5	351
GCA_034156865.1	PDT002017003.1	Stenotrophomonas maltophilia	40324	OK		STEN00529					NCBI Prokaryotic Genome Annotation Pipeline (PGAP)	2023-12-06	4661005		64	Contig	2023-12-06	DASALY01	211125	211125	64	66.5							ILLUMINA	National Center for Biotechnology Information	PRJNA514245	SAMN38448927	4332	4224	29					GCA_034156865.1	United States	Human	2022		smaltophilia	365	1	4	110
GCA_034157025.1	PDT002016998.1	Stenotrophomonas maltophilia	40324	OK		STEN00534					NCBI Prokaryotic Genome Annotation Pipeline (PGAP)	2023-12-06	4914745		64	Contig	2023-12-06	DASAMC01	210411	210411	64	66.5							ILLUMINA	National Center for Biotechnology Information	PRJNA514245	SAMN38448932	4632	4496	59					GCA_034157025.1	United States	Human	2022		smaltophilia	246	1	117	158
GCA_001071815.1	ASM107181v1	Stenotrophomonas maltophilia	40324	Failed		22_SMAL							4457527		42	Scaffold	2015-07-10	JVPM01	210318	288290	38	66.5							Illumina HiSeq	University of Washington	PRJNA267549	SAMN03197412					Stenotrophomonas maltophilia	98.84	0.6	GCA_001071815.1	United States	Human			smaltophilia	-	89	165	87
GCA_003935825.1	ASM393582v1	Stenotrophomonas maltophilia	40324	Failed		SM_163					NCBI Prokaryotic Genome Annotation Pipeline (PGAP)	2018-11-09	4552799		42	Scaffold	2018-12-11	RHPZ01	206374	220627	38	66.5							Illumina NextSeq	Washington University in St. Louis School of Medicine	PRJNA497126	SAMN10249154	4213	4059	84		Stenotrophomonas maltophilia	98.92	0.51	GCA_003935825.1	Pakistan		2016	whole organism	smaltophilia	-	116	8	~363
GCA_032071605.1	ASM3207160v1	Stenotrophomonas maltophilia	40324	Failed					CTOTU48383				4621499		52	Scaffold	2023-09-27	DAMAPW01	206363	219338	39	67							Illumina	NFDI4Microbiota	PRJNA850115	SAMN29161048								GCA_032071605.1	United States		2013	metagenomic assembly	smaltophilia	249	93	65	186
GCA_029750325.1	PDT001474416.1	Stenotrophomonas maltophilia	40324	Inconclusive					T417_20210312_Clinical isolate		NCBI Prokaryotic Genome Annotation Pipeline (PGAP)	2022-11-03	4912394		60	Contig	2023-04-14	DAOKEG01	205623	205623	60	66.5							ILLUMINA	National Center for Biotechnology Information	PRJNA514245	SAMN30953978	4584	4458	49					GCA_029750325.1	United States	Human	2021		smaltophilia	36	27	13	36
GCA_025962415.1	ASM2596241v1	Stenotrophomonas maltophilia	40324	Failed		JUb23					Annotation submitted by DOE Joint Genome Institute	2022-11-02	4600162		35	Contig	2022-11-02	JANUQF01	205527	205527	35	66							Illumina	DOE Joint Genome Institute	PRJNA834422	SAMN28058294	4179	4108			Stenotrophomonas maltophilia	96.93	1.37	GCA_025962415.1					smaltophilia	-	41	42	~195
GCA_003342795.1	ASM334279v1	Stenotrophomonas maltophilia	40324	OK		SM7059							4646251		75	Contig	2018-07-26	QDID01	204159	204159	75	66.5							Illumina HiSeq	Nanjing Drum Tower Hospital	PRJNA453142	SAMN08975541								GCA_003342795.1	China	Human	2017		smaltophilia	115	3	1	84
GCA_044006195.1	PDT002245884.1	Stenotrophomonas maltophilia	40324	Inconclusive		ARGA0057					NCBI Prokaryotic Genome Annotation Pipeline (PGAP)	2024-10-15	4875964		73	Contig	2024-10-28	DAZYTY01	203994	203994	73	66.5							ILLUMINA	National Center for Biotechnology Information	PRJNA514245	SAMN42382061	4554	4441	38					GCA_044006195.1	Spain	Human	2022		smaltophilia	287	18	82	230
GCA_025461495.1	ASM2546149v1	Stenotrophomonas maltophilia	40324	Failed		35_FDSW202186546-1r-8					NCBI Prokaryotic Genome Annotation Pipeline (PGAP)	2020-12-10	4523225		46	Scaffold	2022-09-28	JAEDVP01	203477	380759	34	66.5							Illumina	Chinese PLA General Hospital	PRJNA675378	SAMN16706855	4170	4057	27		Stenotrophomonas maltophilia	98.61	0.31	GCA_025461495.1	China	Human	2020	metagenomic assembly	smaltophilia	568	28	8	218
GCA_048276415.1	ASM4827641v1	Stenotrophomonas maltophilia	40324	Failed		PS3Thumoskin1					NCBI Prokaryotic Genome Annotation Pipeline (PGAP)	2025-02-24	4509071		56	Scaffold	2025-03-01	JBLVML01	202818	231566	53	66.5							Illumina HiSeq	South China Agricultural University	PRJNA1021388	SAMN46432954	4200	4079	43		Stenotrophomonas maltophilia	99.54	0.83	GCA_048276415.1	China	Human	2022		smaltophilia	-	78	145	387
GCA_004522355.1	ASM452235v1	Stenotrophomonas maltophilia	40324	Failed		STN-AUH1							4412546		70	Contig	2019-03-29	SDUH01	201650	201650	70	66.5							Illumina MiSeq	Lebanese American University	PRJNA517077	SAMN10819206					Stenotrophomonas maltophilia	99.47	0.31	GCA_004522355.1	Lebanon	Human	2018	Bacteria	smaltophilia	-	78	136	193
GCA_032114275.1	ASM3211427v1	Stenotrophomonas maltophilia	40324	Failed					CTOTU50046				4287082		33	Scaffold	2023-09-27	DAMCSY01	201057	451039	13	66.5							Illumina	NFDI4Microbiota	PRJNA850115	SAMN29163328								GCA_032114275.1	United States		2013	metagenomic assembly	smaltophilia	-	93	100	93
GCA_034193885.1	PDT002016996.1	Stenotrophomonas maltophilia	40324	Failed		STEN00536					NCBI Prokaryotic Genome Annotation Pipeline (PGAP)	2023-12-06	5009944		62	Contig	2023-12-07	DASBOE01	200875	200875	62	66							ILLUMINA	National Center for Biotechnology Information	PRJNA514245	SAMN38448934	4724	4583	61					GCA_034193885.1	United States	Human	2022		smaltophilia	39	21	26	33
GCA_032102625.1	ASM3210262v1	Stenotrophomonas maltophilia	40324	Inconclusive					CTOTU50455				4430908		45	Scaffold	2023-09-27	DAMDGU01	200735	573961	16	67.5							Illumina	NFDI4Microbiota	PRJNA850115	SAMN29163688								GCA_032102625.1	United States		2013	metagenomic assembly	-	-	-	-	-
GCA_031975115.1	ASM3197511v1	Stenotrophomonas maltophilia	40324	Inconclusive					CTOTU46741				3994204		36	Scaffold	2023-09-26	DALYNT01	200559	270679	24	67							Illumina	NFDI4Microbiota	PRJNA850115	SAMN29156361								GCA_031975115.1	United States		2013	metagenomic assembly	smaltophilia	-	~38	~131	~201
GCA_013464875.1	ASM1346487v1	Stenotrophomonas maltophilia	40324	Failed		OC195					NCBI Prokaryotic Genome Annotation Pipeline (PGAP)	2018-09-28	4675638		44	Contig	2020-07-22	RAVS01	198192	198192	44	66.5							NextSeq 500	Universitat Autonoma de Barcelona	PRJNA295129	SAMN10131154	4339	4199	65		Stenotrophomonas maltophilia	96.27	0.95	GCA_013464875.1	Germany	Human	2012		smaltophilia	132	76	84	105
GCA_001866065.1	ASM186606v1	Stenotrophomonas maltophilia	40324	Failed		DT1							4526952		64	Contig	2016-11-03	MLJK01	195123	195123	64	66.5							Illumina HiSeq	China University of Geosciences	PRJNA348790	SAMN05915699					Stenotrophomonas maltophilia	98.98	0.29	GCA_001866065.1	China		2013	Pure cultures	smaltophilia	-	116	8	~180
GCA_027324625.1	ASM2732462v1	Stenotrophomonas maltophilia	40324	OK					clean662				3688728		33	Contig	2022-12-27	DAHVSJ01	194946	194946	33	66.5							Illumina	an eLibrary of Microbial Systematics and Genomics	PRJNA834572	SAMN28404173								GCA_027324625.1	China		2016	metagenomic assembly	smaltophilia	-	3	1	84
GCA_029771585.1	PDT001354527.1	Stenotrophomonas maltophilia	40324	OK		SM65PII					NCBI Prokaryotic Genome Annotation Pipeline (PGAP)	2022-07-08	4902696		81	Contig	2023-04-17	DAOKHY01	194067	194067	81	66							ILLUMINA	National Center for Biotechnology Information	PRJNA514245	SAMN15599306	4587	4454	54					GCA_029771585.1	United States	Human			smaltophilia	162	1	1	4
GCA_029771365.1	PDT001354536.1	Stenotrophomonas maltophilia	40324	OK		SM56JS					NCBI Prokaryotic Genome Annotation Pipeline (PGAP)	2022-07-08	4933118		64	Contig	2023-04-17	DAOKHS01	193917	193917	64	66.5							ILLUMINA	National Center for Biotechnology Information	PRJNA514245	SAMN15599297	4618	4485	57					GCA_029771365.1	United States	Human			smaltophilia	175	3	1	4
GCA_039595755.1	ASM3959575v1	Stenotrophomonas maltophilia	40324	OK					SMAGNO37				4424975		36	Contig	2024-05-09	JBCNLA01	193384	193384	36	66.5							Illumina	Guangxi University	PRJNA1096928	SAMN41035764								GCA_039595755.1	China		2023	metagenomic assembly	smaltophilia	-	154	4	~489
GCA_029750245.1	PDT001474421.1	Stenotrophomonas maltophilia	40324	Inconclusive					T403_20211110_Drain-2		NCBI Prokaryotic Genome Annotation Pipeline (PGAP)	2022-11-03	4866522		68	Contig	2023-04-14	DAOKEC01	191825	191825	68	66.5							ILLUMINA	National Center for Biotechnology Information	PRJNA514245	SAMN30953973	4511	4393	45					GCA_029750245.1	United States		2021		smaltophilia	34	30	10	10
GCA_029771145.1	PDT001354556.1	Stenotrophomonas maltophilia	40324	OK		SM73PII					NCBI Prokaryotic Genome Annotation Pipeline (PGAP)	2022-07-08	4934991		73	Contig	2023-04-17	DAOKHH01	191093	191093	73	66.5							ILLUMINA	National Center for Biotechnology Information	PRJNA514245	SAMN15599314	4604	4475	54					GCA_029771145.1	United States	Human			smaltophilia	5	5	22	9
GCA_029750405.1	PDT001474410.1	Stenotrophomonas maltophilia	40324	Inconclusive					T501_20210728_Drain-1		NCBI Prokaryotic Genome Annotation Pipeline (PGAP)	2022-11-03	5185153		62	Contig	2023-04-14	DAOKEL01	190103	190103	62	66							ILLUMINA	National Center for Biotechnology Information	PRJNA514245	SAMN30953966	4806	4691	41					GCA_029750405.1	United States		2021		smaltophilia	-	65	18	~488
GCA_045922445.1	PDT002523906.1	Stenotrophomonas maltophilia	40324	Failed		STEN00484					NCBI Prokaryotic Genome Annotation Pipeline (PGAP)	2024-12-10	4963975		62	Contig	2024-12-10	DBDJRA01	189781	189781	62	66							ILLUMINA	National Center for Biotechnology Information	PRJNA514245	SAMN45299398	4638	4512	49					GCA_045922445.1	United States	Human	2021		smaltophilia	312	121	26	241
GCA_029771485.1	PDT001354522.1	Stenotrophomonas maltophilia	40324	Failed		SM05LS					NCBI Prokaryotic Genome Annotation Pipeline (PGAP)	2022-07-08	4658636		46	Contig	2023-04-17	DAOKHZ01	188200	188200	46	67							ILLUMINA	National Center for Biotechnology Information	PRJNA514245	SAMN15599245	4295	4169	45					GCA_029771485.1	United States	Human			smaltophilia	-	13	~223	~149
GCA_034159225.1	PDT002016674.1	Stenotrophomonas maltophilia	40324	OK		STEN00544					NCBI Prokaryotic Genome Annotation Pipeline (PGAP)	2023-12-06	4870151		73	Contig	2023-12-06	DASAQH01	188079	188079	73	66.5							ILLUMINA	National Center for Biotechnology Information	PRJNA514245	SAMN38448942	4573	4438	58					GCA_034159225.1	United States	Human	2022		smaltophilia	246	1	117	158
GCA_015997605.1	ASM1599760v1	Stenotrophomonas maltophilia	40324	Failed		STEN00143					NCBI Prokaryotic Genome Annotation Pipeline (PGAP)	2020-12-07	4744306		39	Contig	2020-12-12	JADUKU01	187836	187836	39	66							Illumina NextSeq	University of Pittsburgh	PRJNA475751	SAMN11285287	4387	4272	41					GCA_015997605.1	United States	Human	2018		smaltophilia	87	69	26	85
GCA_048054535.1	ASM4805453v1	Stenotrophomonas maltophilia	40324	Failed		HVD4E4P1					NCBI Prokaryotic Genome Annotation Pipeline (PGAP)	2025-02-20	4967973		172	Contig	2025-02-25	JBLUNV01	187217	187217	172	66.5							Illumina NovaSeq	CIISA - Centre of Interdisciplinary Research in Animal Health, Faculty of Veterinary Medicine, Unive	PRJNA1131754	SAMN42945194	4638	4532	31		Stenotrophomonas maltophilia	97.7	1.91	GCA_048054535.1	Portugal		2023		smaltophilia	-	26	~179	~353
GCA_002389805.1	ASM238980v1	Stenotrophomonas maltophilia	40324	OK					UBA4402				4707833		102	Scaffold	2017-09-28	DGQY01	186981	476281	28	66.5							Illumina	University of Queensland	PRJNA348753	SAMN06451893								GCA_002389805.1	United States			metagenomic assembly	smaltophilia	208	4	76	155
GCA_034156905.1	PDT002017002.1	Stenotrophomonas maltophilia	40324	OK		STEN00530					NCBI Prokaryotic Genome Annotation Pipeline (PGAP)	2023-12-06	4772941		63	Contig	2023-12-06	DASALZ01	183158	183158	63	66.5							ILLUMINA	National Center for Biotechnology Information	PRJNA514245	SAMN38448928	4417	4284	56					GCA_034156905.1	United States	Human	2022		smaltophilia	5	5	22	9
GCA_025461915.1	ASM2546191v1	Stenotrophomonas maltophilia	40324	Failed		11_FDSW202186555-1r-8					NCBI Prokaryotic Genome Annotation Pipeline (PGAP)	2020-12-10	4486731		63	Scaffold	2022-09-28	JAEDWM01	183015	416344	43	67							Illumina	Chinese PLA General Hospital	PRJNA675378	SAMN16706831	4158	4052	26		Stenotrophomonas maltophilia	99.15	0.34	GCA_025461915.1	China	Human	2020	metagenomic assembly	smaltophilia	293	2	134	214
GCA_042947705.1	PDT002123272.1	Stenotrophomonas maltophilia	40324	OK		HN334					NCBI Prokaryotic Genome Annotation Pipeline (PGAP)	2024-10-10	5103546		72	Contig	2024-10-10	DAXUCS01	180335	180335	72	66.5							ILLUMINA	National Center for Biotechnology Information	PRJNA514245	SAMD00749899	4796	4678	33					GCA_042947705.1	Japan	Human	2022		smaltophilia	851	154	1	194
GCA_042970795.1	PDT002123235.1	Stenotrophomonas maltophilia	40324	OK		HN91					NCBI Prokaryotic Genome Annotation Pipeline (PGAP)	2024-10-10	4973761		77	Contig	2024-10-11	DAXVJV01	180335	180335	77	66.5							ILLUMINA	National Center for Biotechnology Information	PRJNA514245	SAMD00749805	4675	4557	33					GCA_042970795.1	Japan	Human	2021		smaltophilia	851	154	1	194
GCA_040050265.1	PDT002187122.1	Stenotrophomonas maltophilia	40324	OK					2024CB-00375		NCBI Prokaryotic Genome Annotation Pipeline (PGAP)	2024-06-04	5194579		62	Contig	2024-06-04	ABSSTM01	179950	179950	62	66							ILLUMINA	Centers for Disease Control and Prevention. Division of Healthcare Quality Promotion	PRJNA288601	SAMN41657765	4825	4683	61					GCA_040050265.1	United States	Human	2024	whole organism	smaltophilia	4	1	4	7
GCA_029771545.1	PDT001354525.1	Stenotrophomonas maltophilia	40324	OK		SM67PII					NCBI Prokaryotic Genome Annotation Pipeline (PGAP)	2022-07-08	4748346		76	Contig	2023-04-17	DAOKIA01	179217	179217	76	66.5							ILLUMINA	National Center for Biotechnology Information	PRJNA514245	SAMN15599308	4410	4288	46					GCA_029771545.1	United States	Human			smaltophilia	-	1	4	7
GCA_015997845.1	ASM1599784v1	Stenotrophomonas maltophilia	40324	OK		STEN00095					NCBI Prokaryotic Genome Annotation Pipeline (PGAP)	2020-12-08	4924988		65	Scaffold	2020-12-12	JADUNN01	178459	178459	63	66							Illumina NextSeq	University of Pittsburgh	PRJNA475751	SAMN10437252	4609	4461	66					GCA_015997845.1	United States	Human	2018		smaltophilia	162	1	1	4
GCA_015997575.1	ASM1599757v1	Stenotrophomonas maltophilia	40324	Failed		STEN00140					NCBI Prokaryotic Genome Annotation Pipeline (PGAP)	2020-12-07	4672606		60	Scaffold	2020-12-12	JADUKX01	178352	178352	56	66.5							Illumina NextSeq	University of Pittsburgh	PRJNA475751	SAMN10437254	4304	4174	52					GCA_015997575.1	United States	Human	2018		smaltophilia	224	93	100	93
GCA_031976735.1	ASM3197673v1	Stenotrophomonas maltophilia	40324	OK					CTOTU46840				4679166		50	Scaffold	2023-09-26	DALYRJ01	175895	346332	24	66.5							Illumina	NFDI4Microbiota	PRJNA850115	SAMN29156455								GCA_031976735.1	United States		2013	metagenomic assembly	smaltophilia	84	3	1	82
GCA_023714625.1	ASM2371462v1	Stenotrophomonas maltophilia	40324	Failed		FAIRING W8B-1					NCBI Prokaryotic Genome Annotation Pipeline (PGAP)	2022-05-07	4898338		73	Contig	2022-06-13	JAMATY01	175432	175432	73	66.5							Illumina HiSeq	Jet Propulsion Laboratory	PRJNA832800	SAMN27921962	4574	4439	54		Stenotrophomonas maltophilia	96.42	0.68	GCA_023714625.1	United States		2013	whole organism	smaltophilia	77	2	66	76
GCA_029771705.1	PDT001354503.1	Stenotrophomonas maltophilia	40324	OK		SM27KA					NCBI Prokaryotic Genome Annotation Pipeline (PGAP)	2022-07-08	4922901		64	Contig	2023-04-17	DAOKIH01	173273	173273	64	66.5							ILLUMINA	National Center for Biotechnology Information	PRJNA514245	SAMN15599267	4546	4423	49					GCA_029771705.1	United States	Human			smaltophilia	202	5	4	143
GCA_003935255.1	ASM393525v1	Stenotrophomonas maltophilia	40324	Failed		SM_055					NCBI Prokaryotic Genome Annotation Pipeline (PGAP)	2018-11-09	4504029		57	Scaffold	2018-12-11	RHQF01	172727	187325	51	66.5							Illumina NextSeq	Washington University in St. Louis School of Medicine	PRJNA497126	SAMN10249176	4153	4002	79		Stenotrophomonas maltophilia	98.85	0.38	GCA_003935255.1	Pakistan		2016	whole organism	smaltophilia	-	116	8	~363
GCA_013464895.1	ASM1346489v1	Stenotrophomonas maltophilia	40324	Failed		OC196					NCBI Prokaryotic Genome Annotation Pipeline (PGAP)	2018-09-28	4675992		47	Contig	2020-07-22	RAVR01	172567	172567	47	66.5							NextSeq 500	Universitat Autonoma de Barcelona	PRJNA295129	SAMN10131155	4339	4202	60		Stenotrophomonas maltophilia	96.39	0.95	GCA_013464895.1	Germany	Human	2012		smaltophilia	132	76	84	105
GCA_032100485.1	ASM3210048v1	Stenotrophomonas maltophilia	40324	Inconclusive					CTOTU50524				4236450		60	Scaffold	2023-09-27	DAMDJL01	172414	200081	38	67							Illumina	NFDI4Microbiota	PRJNA850115	SAMN29163757								GCA_032100485.1	United States		2013	metagenomic assembly	-	-	-	-	-
GCA_013464475.1	ASM1346447v1	Stenotrophomonas maltophilia	40324	Failed		OC194					NCBI Prokaryotic Genome Annotation Pipeline (PGAP)	2018-09-28	4674464		45	Contig	2020-07-22	RAUY01	172294	172294	45	66.5							NextSeq 500	Universitat Autonoma de Barcelona	PRJNA295129	SAMN10131029	4328	4201	55		Stenotrophomonas maltophilia	96.42	0.95	GCA_013464475.1	Germany	Human	2012		smaltophilia	132	76	84	105
GCA_015997535.1	ASM1599753v1	Stenotrophomonas maltophilia	40324	OK		STEN00141					NCBI Prokaryotic Genome Annotation Pipeline (PGAP)	2020-12-07	4839601		57	Contig	2020-12-12	JADUKW01	171878	171878	57	66.5							Illumina NextSeq	University of Pittsburgh	PRJNA475751	SAMN11285285	4509	4379	52					GCA_015997535.1	United States	Human	2018		smaltophilia	354	1	4	7
GCA_034159205.1	PDT002016678.1	Stenotrophomonas maltophilia	40324	OK		STEN00541					NCBI Prokaryotic Genome Annotation Pipeline (PGAP)	2023-12-06	4950952		74	Contig	2023-12-06	DASAQG01	168899	168899	74	66.5							ILLUMINA	National Center for Biotechnology Information	PRJNA514245	SAMN38448939	4647	4509	62					GCA_034159205.1	United States	Human	2022		smaltophilia	-	92	~4	141
GCA_030073395.1	ASM3007339v1	Stenotrophomonas maltophilia	40324	Failed		SCSIOOM					NCBI Prokaryotic Genome Annotation Pipeline (PGAP)	2022-02-14	4845312		50	Scaffold	2023-05-24	JAKQZB01	168487	189676	45	66							Illumina HiSeq	South China Sea Institute of Oceanology, Chinese Academy of Sciences	PRJNA806500	SAMN25887877	4571	4473	27		Stenotrophomonas maltophilia	98.21	1.38	GCA_030073395.1	China	Animal	2019	mixed culture	smaltophilia	813	120	8	470
GCA_025461825.1	ASM2546182v1	Stenotrophomonas maltophilia	40324	Failed		16_FDSW202186521-1r-8					NCBI Prokaryotic Genome Annotation Pipeline (PGAP)	2020-12-10	4687697		73	Scaffold	2022-09-28	JAEDWH01	168426	436406	31	66.5							Illumina	Chinese PLA General Hospital	PRJNA675378	SAMN16706836	4335	4207	49		Stenotrophomonas maltophilia	98.68	0.63	GCA_025461825.1	China	Human	2020	metagenomic assembly	smaltophilia	-	93	65	186
GCA_001071115.1	ASM107111v1	Stenotrophomonas maltophilia	40324	Failed		447_SMAL							4802736		61	Scaffold	2015-07-10	JVGS01	166177	200431	47	66.5							Illumina HiSeq	University of Washington	PRJNA267549	SAMN03197640					Stenotrophomonas maltophilia	98.99	0.36	GCA_001071115.1	United States	Human			smaltophilia	229	2	106	151
GCA_029771645.1	PDT001354511.1	Stenotrophomonas maltophilia	40324	OK		SM18TB					NCBI Prokaryotic Genome Annotation Pipeline (PGAP)	2022-07-08	4819055		94	Contig	2023-04-17	DAOKIF01	165955	165955	94	66.5							ILLUMINA	National Center for Biotechnology Information	PRJNA514245	SAMN15599258	4535	4364	93					GCA_029771645.1	United States	Human			smaltophilia	5	5	22	9
GCA_013463955.1	ASM1346395v1	Stenotrophomonas maltophilia	40324	Failed		PC186					NCBI Prokaryotic Genome Annotation Pipeline (PGAP)	2018-09-28	4676306		43	Contig	2020-07-22	RATV01	165936	165936	43	66.5							NextSeq 500	Universitat Autonoma de Barcelona	PRJNA295129	SAMN10131058	4340	4202	61		Stenotrophomonas maltophilia	96.27	0.95	GCA_013463955.1	Germany	Human	2012		smaltophilia	132	76	84	105
GCA_029771265.1	PDT001354546.1	Stenotrophomonas maltophilia	40324	OK		SM50JS					NCBI Prokaryotic Genome Annotation Pipeline (PGAP)	2022-07-08	4880241		65	Contig	2023-04-17	DAOKHN01	164768	164768	65	66.5							ILLUMINA	National Center for Biotechnology Information	PRJNA514245	SAMN15599291	4612	4484	47					GCA_029771265.1	United States	Human			smaltophilia	5	5	22	9
GCA_031692095.1	PDT001848768.1	Stenotrophomonas maltophilia	40324	OK					A055-SM163-22-12-2014		NCBI Prokaryotic Genome Annotation Pipeline (PGAP)	2023-08-11	4876045		66	Contig	2023-09-19	DAPNKH01	164524	164524	66	66.5							ILLUMINA	National Center for Biotechnology Information	PRJNA514245	SAMN33729553	4541	4420	43					GCA_031692095.1	Canada	Human	2014	single isolate	smaltophilia	199	92	4	141
GCA_031693585.1	PDT001848748.1	Stenotrophomonas maltophilia	40324	OK					A090-SM160-25-08-2014		NCBI Prokaryotic Genome Annotation Pipeline (PGAP)	2023-08-11	4912742		70	Contig	2023-09-19	DAPNLA01	164169	164169	70	66.5							ILLUMINA	National Center for Biotechnology Information	PRJNA514245	SAMN33729574	4589	4455	57					GCA_031693585.1	Canada	Human	2014	single isolate	smaltophilia	199	92	4	141
GCA_013463605.1	ASM1346360v1	Stenotrophomonas maltophilia	40324	Failed		PC274					NCBI Prokaryotic Genome Annotation Pipeline (PGAP)	2018-09-28	4492579		53	Contig	2020-07-22	RATF01	163542	163542	53	66							NextSeq 500	Universitat Autonoma de Barcelona	PRJNA295129	SAMN10131074	4156	4011	72		Stenotrophomonas maltophilia	97.4	0.62	GCA_013463605.1	Germany	Human	2012		smaltophilia	135	78	86	108
GCA_032056325.1	ASM3205632v1	Stenotrophomonas maltophilia	40324	Failed					CTOTU48762				4441519		45	Scaffold	2023-09-27	DAMBCP01	163070	324212	28	66.5							Illumina	NFDI4Microbiota	PRJNA850115	SAMN29161381								GCA_032056325.1	United States		2013	metagenomic assembly	smaltophilia	-	95	77	220
GCA_043300025.1	PDT002265689.1	Stenotrophomonas maltophilia	40324	OK		CRGN7					NCBI Prokaryotic Genome Annotation Pipeline (PGAP)	2024-10-16	4793188		59	Contig	2024-10-17	DAYQRJ01	162906	162906	59	66.5							ILLUMINA	National Center for Biotechnology Information	PRJNA514245	SAMD00797340	4444	4324	45					GCA_043300025.1	Myanmar (Burma)	Human	2020		smaltophilia	-	5	1	~94
GCA_001071045.1	ASM107104v1	Stenotrophomonas maltophilia	40324	Failed		411_SMAL							4779756		47	Scaffold	2015-07-10	JVIE01	162454	387538	33	66							Illumina HiSeq	University of Washington	PRJNA267549	SAMN03197602					Stenotrophomonas maltophilia	98.46	1.28	GCA_001071045.1	United States	Human			smaltophilia	-	~76	226	~384
GCA_032090215.1	ASM3209021v1	Stenotrophomonas maltophilia	40324	OK					CTOTU50376				4823073		45	Scaffold	2023-09-27	DAMDDX01	162428	317996	24	66.5							Illumina	NFDI4Microbiota	PRJNA850115	SAMN29163613								GCA_032090215.1	United States		2013	metagenomic assembly	smaltophilia	-	~70	~1	~437
[truncated: 1,333 more rows]
[truncated: 96 more columns]
